# Supplementary material for: Respiratory viral infections awaken metastatic breast cancer cells in lungs
Source: Nature. 2025 Jul 30;645(8080):496–506. doi: 10.1038/s41586-025-09332-0 (PMC12422975; doi:10.1038/s41586-025-09332-0)
Supplement: Supplementary file 3 — Significant differentially expressed genes between DCCs at 9 dpi versus PBS controls. [file 41586_2025_9332_MOESM3_ESM.xlsx]

## Sheet: Comparison
	logFC	AveExpr	t	P.Value	adj.P.Val	B
Zfp36	5.06372	9.29134	82.9987	9.10759e-14	1.26687e-09	21.1063
Btg2	5.15731	7.41905	64.799	7.59353e-13	5.2813e-09	18.8449
Csn1s2a	-7.17075	9.64013	-58.3282	1.8692e-12	7.82756e-09	19.0418
Klf6	4.13537	7.85395	57.0757	2.25091e-12	7.82756e-09	18.5142
Ceacam10	-4.51431	5.57815	-48.4516	9.14224e-12	2.43209e-08	17.2258
Jun	4.06786	9.27882	47.6783	1.04907e-11	2.43209e-08	17.5542
Csn1s1	-6.53451	9.08329	-45.9826	1.42979e-11	2.66175e-08	17.2794
Atf3	5.92992	6.02601	45.6167	1.53084e-11	2.66175e-08	15.8942
Rbp1	-3.15507	7.25	-43.7519	2.18705e-11	3.3802e-08	16.711
C1qtnf1	-3.46049	6.47247	-40.2131	4.49526e-11	6.2529e-08	16.0018
Megf6	-4.383	5.48277	-39.5763	5.15169e-11	6.51455e-08	15.1043
Hhipl2	-2.25597	6.24434	-39.1389	5.66444e-11	6.56603e-08	15.966
Atp1b1	-2.82368	6.48039	-37.6514	7.88462e-11	8.36416e-08	15.5754
Dkkl1	3.48697	5.09367	37.3635	8.41828e-11	8.36416e-08	15.2796
Junb	5.21101	7.94272	36.7979	9.58829e-11	8.89154e-08	15.3928
Cebpd	3.81306	6.15439	35.984	1.16038e-10	9.77901e-08	14.9029
Apol9b	-3.66233	5.27114	-35.8597	1.19513e-10	9.77901e-08	14.8583
Bhlhe40	2.60523	8.20935	34.5369	1.64666e-10	1.2725e-07	14.9974
Apol9a	-3.48283	5.64622	-33.8947	1.9323e-10	1.41465e-07	14.6268
Mfge8	-1.83447	10.2659	-33.2318	2.28654e-10	1.59029e-07	14.6762
Atp9a	-1.82869	8.89806	-32.1985	2.99245e-10	1.88322e-07	14.4097
E030013I19Rik	-3.42201	6.37202	-32.0723	3.09424e-10	1.88322e-07	14.2832
H1f2	3.08212	5.91992	31.9199	3.22234e-10	1.88322e-07	14.1142
St6galnac2	-2.68481	6.64582	-31.8887	3.24927e-10	1.88322e-07	14.244
Fos	6.80354	9.10219	31.3414	3.7653e-10	2.01632e-07	14.1684
Car2	-2.14166	8.11463	-31.3379	3.76883e-10	2.01632e-07	14.1767
Egr1	4.92536	7.88076	30.8456	4.31264e-10	2.22181e-07	14.007
Oxtr	-2.88237	5.43086	-30.3842	4.90276e-10	2.40431e-07	13.8037
Lpcat4	-1.8548	6.71552	-30.202	5.16022e-10	2.40431e-07	13.8539
Scgb2b27	3.11095	3.9192	30.1847	5.18543e-10	2.40431e-07	13.5502
Cd177	-3.05895	3.50688	-28.5419	8.34535e-10	3.74464e-07	13.0507
Duox1	-1.86334	9.70261	-27.3344	1.20485e-09	5.23732e-07	12.9649
Jund	2.18302	9.35975	27.0148	1.33141e-09	5.6121e-07	12.8925
Enho	2.03886	6.28763	26.8835	1.38764e-09	5.62128e-07	12.8625
Crabp2	2.04968	5.25069	26.823	1.41441e-09	5.62128e-07	12.8357
Ccn1	3.07707	7.05161	26.6671	1.48613e-09	5.74225e-07	12.802
Irf7	-3.02144	7.97914	-26.4615	1.58706e-09	5.91599e-07	12.7297
B2m	-1.3734	12.8728	-26.4049	1.61616e-09	5.91599e-07	12.5952
Sdc3	2.16387	6.56813	25.8138	1.9584e-09	6.98495e-07	12.5245
Ier2	2.74555	8.11659	25.5638	2.12687e-09	7.39619e-07	12.4417
Tob1	1.58244	7.01936	25.4526	2.20698e-09	7.48758e-07	12.4092
Cnp	-1.59456	7.53713	-25.3763	2.26386e-09	7.49769e-07	12.3781
C2cd5	-2.04907	5.70085	-25.2611	2.35286e-09	7.53407e-07	12.3518
Zfp36l1	2.08255	8.34555	25.223	2.38317e-09	7.53407e-07	12.3159
Zfp36l2	1.88863	6.70191	24.9477	2.61546e-09	7.97258e-07	12.2466
Irf2bp2	1.68831	6.77952	24.8936	2.66406e-09	7.97258e-07	12.2275
Tmem82	-5.59587	4.09654	-24.861	2.69382e-09	7.97258e-07	11.1381
Fblim1	-1.38682	8.69601	-24.7671	2.78157e-09	8.06077e-07	12.1292
Pgf	-2.91598	6.32051	-24.5497	2.99726e-09	8.48731e-07	12.1106
Shf	-1.82459	7.88717	-24.4985	3.0508e-09	8.48731e-07	12.0447
St8sia6	-3.23639	4.246	-24.3887	3.16905e-09	8.64344e-07	11.9539
Gle1	-1.49946	7.36295	-24.2582	3.31642e-09	8.87143e-07	11.9911
Cldn2	4.45108	4.28444	24.1773	3.41154e-09	8.95369e-07	11.7718
Pmepa1	-1.49978	9.27314	-23.9936	3.63913e-09	9.19076e-07	11.8314
Comp	-2.91464	5.78988	-23.983	3.65279e-09	9.19076e-07	11.9135
Bglap3	3.05835	5.93841	23.9465	3.70009e-09	9.19076e-07	11.8981
Sqle	-1.79667	6.50869	-23.4037	4.49244e-09	1.09631e-06	11.6992
Slc45a3	-2.47369	5.00704	-23.2677	4.71948e-09	1.13186e-06	11.6168
Csn2	-8.14887	9.66241	-23.1781	4.8761e-09	1.1496e-06	11.5557
Sparcl1	2.96458	6.54896	23.0294	5.14895e-09	1.1937e-06	11.5641
Rnf114	-1.45678	7.23134	-22.7804	5.64465e-09	1.28717e-06	11.4506
5330417C22Rik	4.12254	5.94523	22.6541	5.91626e-09	1.32734e-06	11.4312
Klf2	5.5573	5.58388	22.5451	6.1623e-09	1.3606e-06	10.9173
Ada	-2.97347	4.85808	-22.4158	6.46921e-09	1.40604e-06	11.3215
Map1lc3a	-1.30173	8.21881	-22.1631	7.11955e-09	1.52358e-06	11.1752
Gdpd5	-1.98714	5.91116	-21.966	7.67735e-09	1.61806e-06	11.1732
Ier5	2.05659	5.7911	21.8479	8.03491e-09	1.66814e-06	11.1262
Ltbp2	-2.59227	9.2829	-21.7093	8.4783e-09	1.71982e-06	10.9408
Cerox1	-1.57981	5.21872	-21.6879	8.5494e-09	1.71982e-06	11.0612
Tmem189	-1.83569	7.24406	-21.6564	8.65475e-09	1.71982e-06	11.0029
Eno1	-1.08036	11.1044	-21.5972	8.85714e-09	1.73525e-06	10.8243
Ramp1	-1.61932	6.78223	-21.3899	9.60815e-09	1.85624e-06	10.8874
Oas1a	-1.87669	6.56688	-21.3109	9.91275e-09	1.88885e-06	10.8798
Large2	-1.50878	6.22094	-21.2635	1.01009e-08	1.89408e-06	10.8538
Ckmt1	-1.74357	5.40692	-21.2358	1.02125e-08	1.89408e-06	10.8757
Chil1	1.74554	8.21586	21.1418	1.06019e-08	1.93114e-06	10.7259
Sema3c	2.71942	5.65161	21.121	1.069e-08	1.93114e-06	10.7693
Ptges2	-1.79344	5.40124	-21.0555	1.0974e-08	1.95702e-06	10.8173
Chad	1.84691	5.00255	20.9954	1.12417e-08	1.9794e-06	10.7677
1110008P14Rik	-1.53567	5.90526	-20.753	1.23977e-08	2.15188e-06	10.6791
Errfi1	1.47675	7.4069	20.7267	1.25307e-08	2.15188e-06	10.5998
Scd1	-2.22643	10.1288	-20.6952	1.26926e-08	2.1531e-06	10.4602
Kirrel3	-4.20001	2.9516	-20.6569	1.28925e-08	2.16065e-06	9.97751
Eno1b	-1.06075	9.02913	-20.5889	1.32557e-08	2.19508e-06	10.4728
Slc2a8	-1.68818	5.95411	-20.5083	1.3701e-08	2.24213e-06	10.5879
Cst3	-2.78141	9.28653	-20.3888	1.43925e-08	2.32791e-06	10.4123
Stk40	-1.46635	7.28009	-20.2893	1.49978e-08	2.39793e-06	10.4242
Gorasp2	-1.26303	8.02583	-20.1715	1.57512e-08	2.48977e-06	10.3432
Gm4735	-1.04131	9.27227	-20.0659	1.64628e-08	2.57301e-06	10.2312
Pde4b	1.74887	6.53544	20.0374	1.66608e-08	2.57502e-06	10.3784
Smoc2	2.21824	5.91992	19.9629	1.71917e-08	2.62788e-06	10.3657
Desi1	-1.47915	6.40017	-19.9142	1.75486e-08	2.65327e-06	10.3069
Alkal2	-3.08145	4.7806	-19.8799	1.78056e-08	2.65346e-06	10.3171
Scrg1	3.22877	3.60836	19.8632	1.79313e-08	2.65346e-06	10.2058
Cav2	1.88195	6.88857	19.8319	1.81713e-08	2.66067e-06	10.2867
Ace	3.23916	7.24233	19.6808	1.93787e-08	2.80789e-06	10.2358
Tcf4	2.50995	5.78343	19.6074	1.99974e-08	2.86767e-06	10.2169
Marcks	1.93605	6.04955	19.5432	2.05563e-08	2.89714e-06	10.1882
Dgkz	-1.29249	8.76495	-19.5361	2.06195e-08	2.89714e-06	10.029
Uba7	-1.65886	6.36554	-19.465	2.1262e-08	2.95754e-06	10.1167
Ak1	-2.57173	4.75134	-19.2994	2.28445e-08	3.14621e-06	10.0737
Ephb6	-2.63322	4.81672	-19.1824	2.40426e-08	3.27875e-06	10.0228
Slc25a34	-4.17306	4.13997	-19.1558	2.43247e-08	3.28502e-06	10.0213
Gpc1	-2.12232	4.81403	-18.9074	2.71438e-08	3.63048e-06	9.91261
Surf4	-1.02515	9.18586	-18.8713	2.75828e-08	3.65406e-06	9.69164
Calcrl	4.19814	6.44057	18.8148	2.82863e-08	3.70609e-06	9.8669
Acss2	-1.77748	5.11158	-18.7972	2.85084e-08	3.70609e-06	9.86275
Gnas	-0.875926	10.7677	-18.7685	2.88774e-08	3.71931e-06	9.58588
Pnrc1	1.26126	8.2781	18.6963	2.98268e-08	3.80634e-06	9.65978
Trim46	-1.23981	6.23339	-18.6554	3.03802e-08	3.84172e-06	9.67619
Eya2	2.41799	4.09694	18.5775	3.1466e-08	3.94317e-06	9.64988
Cacfd1	-1.39237	6.0536	-18.534	3.20911e-08	3.9856e-06	9.68609
Aplp1	-1.69967	4.8032	-18.4734	3.29851e-08	4.06038e-06	9.72149
Uap1l1	-1.50891	6.04627	-18.442	3.34594e-08	4.08263e-06	9.65875
P3h2	-2.375	5.29333	-18.4027	3.40637e-08	4.09365e-06	9.6852
Plod1	-1.1862	7.81874	-18.3979	3.41383e-08	4.09365e-06	9.53269
Phlda1	1.56225	8.79951	18.3448	3.49755e-08	4.1582e-06	9.4501
Rpn2	-1.06189	9.04471	-18.249	3.65446e-08	4.30208e-06	9.40604
Lrrc26	-1.9301	4.91919	-18.2067	3.72626e-08	4.30208e-06	9.57491
Gm20300	1.97183	4.36104	18.2036	3.73159e-08	4.30208e-06	9.57915
Wls	1.43555	6.45385	18.183	3.76724e-08	4.30208e-06	9.52605
Ptpa	-1.16469	7.77491	-18.175	3.7811e-08	4.30208e-06	9.43161
Psapl1	3.34741	2.18617	18.1619	3.80414e-08	4.30208e-06	9.00056
Ppdpf	-1.41943	6.88743	-18.1213	3.87618e-08	4.33607e-06	9.45785
Angptl2	-4.67523	4.76776	-18.095	3.92367e-08	4.33607e-06	9.4121
Ddx58	-1.51748	6.3871	-18.0927	3.92771e-08	4.33607e-06	9.47374
Tmem216	-1.4231	5.00409	-18.0509	4.00468e-08	4.38623e-06	9.49052
St3gal1	2.87575	4.56413	17.9753	4.14802e-08	4.50773e-06	9.4181
Hexb	2.13984	5.63558	17.9005	4.29552e-08	4.62599e-06	9.44899
Oasl2	-2.37311	7.15444	-17.8867	4.32335e-08	4.62599e-06	9.31862
Nfkbiz	4.07233	4.43474	17.7874	4.5297e-08	4.80978e-06	9.3374
Cited4	-1.16145	6.44925	-17.7498	4.6108e-08	4.8588e-06	9.24146
Cited2	0.980924	7.88812	17.7236	4.66799e-08	4.87433e-06	9.17836
Aqp1	3.29942	6.5233	17.7112	4.69562e-08	4.87433e-06	9.36752
Fndc5	-1.86945	4.59507	-17.6374	4.86261e-08	4.95992e-06	9.33339
Asah1	1.52771	5.66446	17.62	4.90301e-08	4.95992e-06	9.29977
Map1lc3b	1.0032	8.95853	17.6062	4.93512e-08	4.95992e-06	9.09189
Idh3a	-1.19098	7.22633	-17.5891	4.97538e-08	4.95992e-06	9.15885
Ifi27l2a	-4.4614	6.88951	-17.5883	4.97733e-08	4.95992e-06	9.21864
Agps	-2.81537	5.89967	-17.5796	4.99808e-08	4.95992e-06	9.27797
1810030O07Rik	-1.47953	5.67632	-17.5559	5.05484e-08	4.95992e-06	9.26008
Ly6e	-0.73057	12.4921	-17.5524	5.06333e-08	4.95992e-06	8.89567
Spint1	-1.44796	6.46445	-17.4444	5.33168e-08	5.18627e-06	9.11222
Lamp1	0.923005	9.43762	17.4197	5.39527e-08	5.21168e-06	8.97882
Lmod1	-2.63959	2.63694	-17.4035	5.43735e-08	5.21611e-06	9.09858
Plekhb1	1.5712	6.20275	17.3399	5.6064e-08	5.34144e-06	9.11922
Ogfr	-1.40236	6.2198	-17.3145	5.67566e-08	5.34805e-06	9.09289
C2cd4b	3.76116	4.07169	17.309	5.69071e-08	5.34805e-06	9.16792
Tor4a	-1.41594	6.43335	-17.2952	5.72868e-08	5.34805e-06	9.07407
Spink5	3.05176	3.08197	17.2371	5.89224e-08	5.42781e-06	8.91695
H2-T23	-1.32019	7.24899	-17.2186	5.94557e-08	5.42781e-06	8.97604
Csrnp1	3.74888	5.21958	17.1887	6.03243e-08	5.42781e-06	9.12191
Gm16025	1.97895	4.78089	17.181	6.0551e-08	5.42781e-06	9.10153
Pkig	-1.14265	7.57523	-17.1787	6.06184e-08	5.42781e-06	8.93258
Rab17	1.79054	4.27721	17.1706	6.08589e-08	5.42781e-06	9.11213
Akap12	-2.103	7.19291	-17.1528	6.13876e-08	5.42781e-06	8.96943
Lgals9	-1.84497	8.00803	-17.1473	6.15528e-08	5.42781e-06	8.91149
Itprid1	-3.72613	2.07935	-17.144	6.1653e-08	5.42781e-06	8.47624
Eva1b	-1.68888	5.30042	-17.128	6.21363e-08	5.43595e-06	9.08138
Fermt1	-1.52707	4.97372	-17.0908	6.32755e-08	5.50101e-06	9.02793
Ppp1r15a	3.0983	6.33313	17.0357	6.5006e-08	5.61636e-06	9.00849
Clk1	1.83142	4.91874	16.9278	6.85488e-08	5.8384e-06	8.98712
Gm42427	-2.40252	4.3186	-16.92	6.88145e-08	5.8384e-06	8.9737
Abtb2	-1.34862	5.27089	-16.9149	6.8989e-08	5.8384e-06	8.88505
Clu	-1.02779	9.07357	-16.9071	6.9255e-08	5.8384e-06	8.71511
Cmpk2	-1.25431	6.50555	-16.867	7.06437e-08	5.9196e-06	8.82814
Rnf31	-1.65726	5.64594	-16.8539	7.11031e-08	5.92242e-06	8.90679
Podxl	2.54149	6.50492	16.8167	7.24261e-08	5.96267e-06	8.89701
Fabp5	2.415	5.05786	16.8148	7.24951e-08	5.96267e-06	8.93696
Atp5c1	-1.11924	9.14482	-16.785	7.35766e-08	5.96267e-06	8.64087
Dnajc5	-1.22632	7.09499	-16.784	7.36141e-08	5.96267e-06	8.76065
Car6	-1.15421	7.64312	-16.7753	7.39344e-08	5.96267e-06	8.62625
Slc1a1	-3.59982	3.10535	-16.7692	7.41583e-08	5.96267e-06	8.48197
Usp18	-2.6375	6.4759	-16.7516	7.48097e-08	5.96799e-06	8.78836
Creb3l1	-1.61555	6.95936	-16.7443	7.50825e-08	5.96799e-06	8.73472
Snta1	-1.25961	5.45529	-16.7146	7.62034e-08	5.99036e-06	8.82515
Atg4d	-1.35972	5.61872	-16.7114	7.63272e-08	5.99036e-06	8.82136
Rabl6	-1.17591	6.31335	-16.7028	7.6656e-08	5.99036e-06	8.77099
Selenop	1.10601	8.05917	16.6453	7.88922e-08	6.11591e-06	8.65636
Prr5	-1.1973	5.59625	-16.639	7.9142e-08	6.11591e-06	8.7552
Gne	-1.49428	7.13921	-16.6265	7.96431e-08	6.12064e-06	8.66635
Trib3	-1.22042	6.2346	-16.6155	8.00835e-08	6.12067e-06	8.72032
Deptor	-1.94794	7.89644	-16.6027	8.06009e-08	6.12655e-06	8.57617
Pygl	-1.30634	5.43159	-16.5446	8.29898e-08	6.27385e-06	8.72657
Atp2a3	3.4353	5.04735	16.5296	8.36238e-08	6.28761e-06	8.74136
Serpine2	-2.43666	7.02238	-16.5033	8.47417e-08	6.3374e-06	8.62712
Oas2	-2.94646	3.71992	-16.4634	8.64676e-08	6.4319e-06	8.75426
Bmyc	-1.47146	5.80293	-16.4404	8.74853e-08	6.47298e-06	8.664
4930402H24Rik	-1.98342	5.43987	-16.332	9.24432e-08	6.7771e-06	8.67654
Agt	2.45397	4.06576	16.3294	9.257e-08	6.7771e-06	8.67993
Psmb7	-1.15992	6.98404	-16.2893	9.44869e-08	6.87753e-06	8.49834
Nudt5	-1.15373	5.78961	-16.2801	9.49307e-08	6.87753e-06	8.57852
Slc35c1	-1.44082	5.37236	-16.2578	9.6024e-08	6.9207e-06	8.59068
Ctsf	1.81525	5.25134	16.2306	9.7373e-08	6.98174e-06	8.61678
Scube1	-1.43301	5.99171	-16.2042	9.87021e-08	7.04075e-06	8.5365
Josd2	-1.55667	5.77953	-16.1162	1.03285e-07	7.33007e-06	8.50471
Anxa6	-0.858087	9.76867	-16.0965	1.04341e-07	7.3478e-06	8.23297
Psmb8	-1.42093	9.07887	-16.0919	1.04591e-07	7.3478e-06	8.26829
Kcnk1	0.913552	7.42591	16.0584	1.06422e-07	7.43882e-06	8.2963
6820431F20Rik	1.45731	5.70665	16.0387	1.07516e-07	7.45715e-06	8.49267
H13	-1.06547	8.28051	-16.0344	1.07756e-07	7.45715e-06	8.27186
Gstt2	4.16852	2.7489	15.9819	1.10738e-07	7.62559e-06	7.4926
Itgb1	1.15913	8.63188	15.8851	1.16483e-07	7.97402e-06	8.19394
Tnfsf13	-1.52816	4.34159	-15.8776	1.16945e-07	7.97402e-06	8.42399
Sbk1	-1.32798	5.02296	-15.8083	1.21281e-07	8.22937e-06	8.38989
Spns2	-1.13048	7.69275	-15.791	1.22388e-07	8.26413e-06	8.18494
Dbp	-1.99836	4.82465	-15.7782	1.2322e-07	8.28017e-06	8.37961
Rbm43	-1.50105	5.47793	-15.7368	1.25942e-07	8.42237e-06	8.32174
Gbp6	-1.58556	4.94615	-15.7059	1.28019e-07	8.5203e-06	8.28197
Irak1	-0.905498	7.59579	-15.6769	1.30001e-07	8.61104e-06	8.11595
Tesc	-1.66857	5.82283	-15.657	1.31385e-07	8.66147e-06	8.19124
Herpud1	1.22865	7.39435	15.5995	1.35467e-07	8.88842e-06	8.09104
Duox2	-1.88564	4.4587	-15.5838	1.36607e-07	8.92115e-06	8.27518
Slc43a2	-1.64569	7.02529	-15.5462	1.39378e-07	9.05959e-06	8.07378
Bst2	-1.4499	6.84535	-15.5073	1.42309e-07	9.20706e-06	8.07518
Mtus1	1.55056	5.93934	15.4856	1.43973e-07	9.27158e-06	8.18213
Smim7	1.05574	6.90149	15.4746	1.44825e-07	9.28347e-06	8.05753
Psma7	-1.26872	8.30715	-15.4636	1.45682e-07	9.28861e-06	7.95047
Plpp5	1.29142	5.28318	15.4524	1.46566e-07	9.28861e-06	8.18152
Mov10	-1.724	5.46947	-15.4366	1.47813e-07	9.28861e-06	8.15281
Bmpr2	1.35426	5.42884	15.4323	1.48161e-07	9.28861e-06	8.19853
Man1b1	-1.38503	6.66105	-15.4279	1.48507e-07	9.28861e-06	8.04945
Ifi44	-1.7352	4.8318	-15.4229	1.48912e-07	9.28861e-06	8.11998
Rxra	-1.53751	6.74696	-15.3821	1.52222e-07	9.45274e-06	8.01173
Slc25a10	-1.32421	5.91071	-15.2956	1.59527e-07	9.83556e-06	8.01452
Limd2	-1.15031	7.12346	-15.2924	1.59801e-07	9.83556e-06	7.92217
Slc38a3	2.30656	4.25489	15.2623	1.62438e-07	9.95379e-06	8.12024
AC168977.1	-1.25721	4.8493	-15.2334	1.65019e-07	1.00308e-05	7.94723
Irf9	-0.971743	7.25211	-15.2321	1.65136e-07	1.00308e-05	7.87678
Siah1a	2.02593	4.46831	15.22	1.66226e-07	1.00367e-05	8.1153
Cav1	3.22374	6.97149	15.1932	1.68674e-07	1.00367e-05	8.01686
Cyp2d22	-1.59965	5.29812	-15.1887	1.69094e-07	1.00367e-05	8.06056
Nrtn	-1.50744	5.07287	-15.1847	1.6946e-07	1.00367e-05	8.00691
Dsp	-4.8253	3.08966	-15.1842	1.6951e-07	1.00367e-05	7.35828
Sardh	-1.30813	5.79658	-15.1829	1.69625e-07	1.00367e-05	7.97822
Nes	-1.50318	6.60126	-15.1758	1.70284e-07	1.00367e-05	7.92584
Psd2	-2.19902	3.34635	-15.1614	1.71638e-07	1.00738e-05	8.08243
C530043A13Rik	4.10344	3.65774	15.1426	1.73416e-07	1.0122e-05	8.00175
Cyld	1.48065	4.82239	15.1365	1.73994e-07	1.0122e-05	8.04464
Nfkbia	2.21231	7.00971	15.1244	1.75155e-07	1.0122e-05	7.88109
Smim3	1.93037	4.1146	15.1206	1.75518e-07	1.0122e-05	8.05406
Aopep	-0.9791	7.39443	-15.1146	1.76099e-07	1.0122e-05	7.79104
Atp5e	-1.29091	7.50751	-15.1038	1.77146e-07	1.01403e-05	7.79374
Cox8a	-0.88011	8.67251	-14.9872	1.88906e-07	1.07275e-05	7.64621
Ext2	-0.847741	7.76966	-14.9868	1.88946e-07	1.07275e-05	7.70803
Mafb	1.60978	5.1995	14.9544	1.92373e-07	1.08774e-05	7.90016
Smad1	1.62658	4.78054	14.9471	1.93151e-07	1.08774e-05	7.95478
Rassf10	-1.59231	4.27399	-14.9207	1.96006e-07	1.09478e-05	7.91672
Nop10	-1.09725	7.30853	-14.9156	1.96555e-07	1.09478e-05	7.68431
Fbh1	-1.09442	6.40404	-14.9138	1.96761e-07	1.09478e-05	7.75676
Ptp4a1	1.03233	7.22393	14.837	2.05364e-07	1.13809e-05	7.65434
Pecam1	3.45638	6.37649	14.8257	2.06667e-07	1.14077e-05	7.86346
Chchd10	-0.947303	6.99352	-14.7956	2.10172e-07	1.15553e-05	7.62514
Lnx1	-1.78529	3.94418	-14.7767	2.12412e-07	1.16024e-05	7.84005
Arrdc3	1.84715	6.29321	14.7719	2.12984e-07	1.16024e-05	7.68886
Cd74	4.97797	8.71438	14.7614	2.14235e-07	1.16024e-05	7.62863
Pdxk	-1.53264	7.00164	-14.7581	2.14638e-07	1.16024e-05	7.60958
Ncapd2	-1.96259	3.689	-14.7457	2.16138e-07	1.16024e-05	7.84151
Mllt1	-1.32046	5.5516	-14.745	2.16221e-07	1.16024e-05	7.75708
Clk4	1.74929	4.89864	14.7397	2.16867e-07	1.16024e-05	7.82071
Anxa9	-1.89885	3.76594	-14.7145	2.19965e-07	1.17083e-05	7.83717
Hsd17b12	-1.02643	6.90492	-14.7099	2.20531e-07	1.17083e-05	7.59225
Irs2	1.80456	6.48025	14.6753	2.2488e-07	1.1863e-05	7.60398
Agrn	-1.39563	6.16875	-14.6732	2.25149e-07	1.1863e-05	7.64803
Acly	-0.967293	8.31121	-14.6645	2.26253e-07	1.18761e-05	7.47102
Ets2	1.06599	6.36321	14.6491	2.28226e-07	1.19347e-05	7.63146
Csn3	-0.680903	13.206	-14.567	2.39097e-07	1.24563e-05	7.13203
Chrm1	2.03381	4.63873	14.5037	2.4788e-07	1.28657e-05	7.69719
Adamtsl2	-1.83607	4.4581	-14.4735	2.52188e-07	1.29785e-05	7.70155
Eln	2.28711	5.80003	14.4664	2.53222e-07	1.29785e-05	7.64078
Hpn	2.72439	3.13835	14.466	2.53282e-07	1.29785e-05	7.58546
Mrps26	-1.41502	5.74592	-14.4625	2.53785e-07	1.29785e-05	7.5597
Tmed1	-1.1333	6.43489	-14.4534	2.55108e-07	1.29984e-05	7.48351
Ptx3	2.7184	3.34811	14.4322	2.58226e-07	1.30758e-05	7.63544
Cd82	-0.823914	8.72647	-14.4303	2.58509e-07	1.30758e-05	7.29553
H2-Q6	-0.929138	7.42013	-14.3976	2.63398e-07	1.32583e-05	7.3701
Gpr107	-1.02637	6.43693	-14.3929	2.6411e-07	1.32583e-05	7.43875
Miga2	-1.43567	5.1976	-14.3872	2.64975e-07	1.32583e-05	7.57453
Osbpl2	-0.890698	7.21125	-14.3776	2.66455e-07	1.32845e-05	7.3734
Msn	2.02181	7.58185	14.3497	2.70762e-07	1.34511e-05	7.38994
Bcl6	2.1215	3.99903	14.3368	2.72779e-07	1.3503e-05	7.62182
Gm2a	-1.13808	8.59344	-14.2987	2.78859e-07	1.37551e-05	7.22051
Gabarapl2	0.960996	7.3596	14.2882	2.80557e-07	1.37899e-05	7.32412
Rhoj	-1.41024	5.71484	-14.2766	2.82445e-07	1.38338e-05	7.48386
Pcdh10	-1.97458	4.40443	-14.2576	2.85559e-07	1.39258e-05	7.54977
Prx	3.28185	5.58958	14.2496	2.86895e-07	1.39258e-05	7.57054
Rbck1	-1.39113	7.02482	-14.2412	2.88293e-07	1.39258e-05	7.32153
Dnajb2	-1.2975	6.23189	-14.2332	2.89632e-07	1.39258e-05	7.37959
Vmac	-1.07207	6.54122	-14.2304	2.90109e-07	1.39258e-05	7.31939
Rnpep	-0.932526	6.93741	-14.2257	2.9091e-07	1.39258e-05	7.29129
Tmco3	1.21511	5.51964	14.2188	2.92076e-07	1.39258e-05	7.44992
Gm13394	-0.934817	8.05782	-14.2173	2.92331e-07	1.39258e-05	7.19593
Ergic3	-0.814051	7.87022	-14.2044	2.94533e-07	1.397e-05	7.21766
Unc119b	-0.885728	7.08842	-14.2001	2.95268e-07	1.397e-05	7.27296
Nkd2	-3.3802	3.83813	-14.1222	3.08983e-07	1.45693e-05	7.42853
Eepd1	-1.82721	3.93361	-14.1081	3.11546e-07	1.46406e-05	7.49218
Wwp2	1.15069	6.07679	14.0915	3.146e-07	1.47343e-05	7.30563
Dusp5	1.95085	4.68234	14.0708	3.18432e-07	1.48637e-05	7.40687
Crat	-0.973785	6.26725	-14.0592	3.20612e-07	1.49154e-05	7.25857
Agpat2	-1.15114	5.47664	-14.0152	3.29011e-07	1.52552e-05	7.30332
Lgals3bp	-1.10631	8.56245	-13.9379	3.44389e-07	1.59151e-05	6.99828
Uck1	-0.946492	6.49035	-13.9297	3.46059e-07	1.59393e-05	7.14133
Dbi	0.846556	9.79104	13.8525	3.62301e-07	1.65677e-05	6.86374
Hook2	1.27783	4.67371	13.8489	3.63072e-07	1.65677e-05	7.23631
Atp6v0d1	1.02742	6.39091	13.848	3.63274e-07	1.65677e-05	7.12085
H3f3b	1.04507	9.85632	13.8286	3.67483e-07	1.66657e-05	6.86148
Ifit1	-2.08712	6.58834	-13.8271	3.67819e-07	1.66657e-05	7.06123
Dnajb1	1.29855	5.54024	13.8185	3.69706e-07	1.66968e-05	7.18888
Rtp4	-1.3762	7.31835	-13.804	3.72931e-07	1.67879e-05	6.98556
Sys1	-1.27252	5.98064	-13.7688	3.80865e-07	1.70898e-05	7.11805
Bspry	-1.30926	4.19994	-13.7485	3.85511e-07	1.72426e-05	7.20177
Samd10	-1.13464	5.26326	-13.7227	3.91537e-07	1.74547e-05	7.10431
Parp12	-1.45495	5.86788	-13.7157	3.93196e-07	1.74547e-05	7.08909
Tspan14	-0.852868	8.09493	-13.7105	3.94421e-07	1.74547e-05	6.87592
Nop56	-1.08089	6.16012	-13.7069	3.95272e-07	1.74547e-05	7.04735
Thbd	3.22453	6.02824	13.6983	3.97319e-07	1.74896e-05	7.21367
Pygb	-1.13604	7.37655	-13.6879	3.99809e-07	1.75437e-05	6.91279
Lcp1	-1.1484	8.75835	-13.6529	4.08325e-07	1.7861e-05	6.79497
Igsf9	-1.83763	3.58733	-13.6048	4.20377e-07	1.82364e-05	7.18358
Plxnb1	-1.25189	4.84441	-13.6041	4.20552e-07	1.82364e-05	7.08429
St3gal5	-0.809427	7.38028	-13.603	4.20841e-07	1.82364e-05	6.83325
Sema6a	1.20316	5.64229	13.5906	4.24009e-07	1.82928e-05	7.07765
Rhob	2.14948	6.8201	13.5876	4.24771e-07	1.82928e-05	6.94838
Cxcl12	-1.0783	7.19034	-13.5698	4.29405e-07	1.8381e-05	6.8854
Bag1	-0.835336	8.20824	-13.5685	4.29737e-07	1.8381e-05	6.79095
Ahnak	1.68863	6.54363	13.5645	4.30785e-07	1.8381e-05	6.99635
Fosb	10.2552	4.1465	13.5373	4.37948e-07	1.85798e-05	5.61034
Osgin1	1.6012	4.39158	13.5332	4.39037e-07	1.85798e-05	7.13126
Coq4	-1.31833	5.24638	-13.5317	4.39451e-07	1.85798e-05	7.0109
Tspan3	-0.791739	7.83325	-13.5257	4.41067e-07	1.85916e-05	6.77226
Tbc1d20	-0.951897	6.7852	-13.4915	4.5034e-07	1.89252e-05	6.84039
Spout1	-1.06108	5.86689	-13.4419	4.6421e-07	1.94493e-05	6.86705
Dpp4	4.54394	4.02278	13.4246	4.69132e-07	1.95139e-05	6.87514
Aldh1a3	-2.55428	3.37558	-13.4225	4.69738e-07	1.95139e-05	7.07341
Lama5	-1.70787	5.47923	-13.4218	4.69962e-07	1.95139e-05	6.97138
H2-Q7	-0.94041	7.49067	-13.3345	4.95864e-07	2.05282e-05	6.67915
Gsr	1.86384	5.17248	13.3018	5.05982e-07	2.08849e-05	6.93729
Fkbp11	-1.17251	5.84501	-13.2861	5.10924e-07	2.10265e-05	6.7539
Creld1	-1.05306	5.60002	-13.2665	5.1715e-07	2.12199e-05	6.82882
N4bp3	-1.15448	6.06003	-13.2583	5.19773e-07	2.12648e-05	6.78617
Ndufs3	-0.888935	6.48613	-13.2482	5.23062e-07	2.133e-05	6.69767
Ctsc	1.91033	6.73935	13.2439	5.24434e-07	2.133e-05	6.70114
Cacnb3	-0.992525	6.19258	-13.2292	5.29245e-07	2.1463e-05	6.69423
Endog	-1.40796	4.3995	-13.2209	5.31999e-07	2.15119e-05	6.92124
Xaf1	-1.5846	6.16083	-13.2101	5.35588e-07	2.15409e-05	6.71894
Dstn	-0.94861	9.23902	-13.2094	5.35812e-07	2.15409e-05	6.48885
Vps16	-1.23116	5.48657	-13.1663	5.50372e-07	2.20625e-05	6.74876
Wwc2	1.22737	6.5228	13.147	5.5704e-07	2.22656e-05	6.66544
Aldh3b2	0.963755	5.73526	13.1317	5.6242e-07	2.24162e-05	6.64662
Trp53inp2	-1.77722	7.1055	-13.1232	5.65406e-07	2.24709e-05	6.59723
Rab34	-1.48385	5.14357	-13.098	5.74416e-07	2.27012e-05	6.77308
Gm29216	1.3889	9.547	13.0925	5.76395e-07	2.27012e-05	6.3968
Psmb9	-1.23458	7.32478	-13.0896	5.77422e-07	2.27012e-05	6.53519
Pwwp2b	-1.04952	6.20102	-13.0888	5.7773e-07	2.27012e-05	6.64242
Nr4a1	1.58839	7.15043	13.0723	5.83749e-07	2.28731e-05	6.50765
Tcp11l2	0.918477	6.65483	13.0501	5.91947e-07	2.31291e-05	6.56302
Slc39a8	-3.12559	4.30326	-13.0365	5.97007e-07	2.32615e-05	6.8461
Sidt2	-0.880144	7.88945	-13.0126	6.06098e-07	2.35498e-05	6.42332
Jak3	2.15379	4.35025	12.9996	6.11056e-07	2.36763e-05	6.82026
Arrdc1	-1.01242	6.4412	-12.9842	6.17053e-07	2.38422e-05	6.5213
Dpyd	3.81035	2.81888	12.9764	6.20085e-07	2.3893e-05	6.68078
Nploc4	-0.874033	6.52209	-12.9678	6.23477e-07	2.39574e-05	6.51537
Slco1a5	1.11321	4.57303	12.9608	6.26242e-07	2.39839e-05	6.55607
0610040J01Rik	-1.15037	5.34839	-12.9573	6.27615e-07	2.39839e-05	6.57278
Cdh5	3.25014	5.08497	12.9517	6.2987e-07	2.40041e-05	6.79495
Klf4	3.41707	4.5807	12.88	6.59189e-07	2.50528e-05	6.74838
Syngr1	3.79878	2.47328	12.872	6.62578e-07	2.5113e-05	6.41573
Ly6a	4.55051	7.32144	12.8498	6.72004e-07	2.5401e-05	6.56429
Cib2	-1.07666	5.56829	-12.8055	6.91295e-07	2.60594e-05	6.44318
Cirbp	1.04618	5.86579	12.7953	6.95812e-07	2.61588e-05	6.47001
Tacc1	1.90119	5.03306	12.7881	6.99034e-07	2.62091e-05	6.65643
Klf11	1.26482	5.23149	12.7767	7.04159e-07	2.62363e-05	6.56386
Mbtps1	0.877213	7.22285	12.7744	7.052e-07	2.62363e-05	6.33731
Mrps2	-1.3064	4.74064	-12.7739	7.05419e-07	2.62363e-05	6.58349
Galm	1.63942	3.92423	12.7661	7.08948e-07	2.62973e-05	6.66425
Gm46620	-3.20052	3.54658	-12.7618	7.10925e-07	2.63004e-05	6.66811
Slc35c2	-0.831953	7.07728	-12.7255	7.27717e-07	2.68502e-05	6.27644
Ggt1	1.74722	3.22092	12.6646	7.5683e-07	2.78505e-05	6.58932
Fam110a	-1.18835	5.77456	-12.657	7.60561e-07	2.7914e-05	6.38554
Tmem250-ps	-1.19526	6.2986	-12.6414	7.68305e-07	2.80194e-05	6.32581
Pml	-1.36445	6.0733	-12.6413	7.68335e-07	2.80194e-05	6.30815
Dnaja4	-1.14261	5.12019	-12.639	7.69476e-07	2.80194e-05	6.44485
Adgrf5	3.01899	6.06469	12.6302	7.7391e-07	2.81073e-05	6.50532
Smurf1	-0.90137	6.20707	-12.6186	7.79717e-07	2.82349e-05	6.30907
Otx1	3.6623	2.08954	12.6151	7.81484e-07	2.82349e-05	6.07301
Rpl35	-0.731083	8.81621	-12.6021	7.88143e-07	2.83389e-05	6.08336
Cblc	-1.0334	5.57004	-12.6015	7.88435e-07	2.83389e-05	6.31097
Aldoc	-0.66748	10.1897	-12.5897	7.94496e-07	2.84267e-05	5.94108
Ctps	-1.91945	4.62936	-12.5888	7.94968e-07	2.84267e-05	6.51608
Zbp1	-1.23674	5.72587	-12.5788	8.00147e-07	2.85386e-05	6.25567
Dbndd2	-1.87216	4.88854	-12.561	8.0949e-07	2.8798e-05	6.47939
Btg1	1.08807	6.77794	12.519	8.31925e-07	2.95206e-05	6.17084
Spsb3	-1.13382	5.10425	-12.5129	8.35272e-07	2.95336e-05	6.37089
Ddx60	-1.50567	3.58676	-12.5106	8.36537e-07	2.95336e-05	6.45035
Gbp3	-2.02457	6.57338	-12.4767	8.55303e-07	3.01022e-05	6.16597
Socs3	6.83552	4.94861	12.4721	8.57843e-07	3.01022e-05	6.39374
Hsbp1	0.847225	7.48956	12.4698	8.59134e-07	3.01022e-05	6.10099
B4galt4	-1.28223	5.19445	-12.4557	8.67156e-07	3.03024e-05	6.35907
C1rl	1.52105	4.00897	12.4521	8.69207e-07	3.03024e-05	6.41477
Acvrl1	1.70477	6.73838	12.4202	8.87612e-07	3.08133e-05	6.215
Ccn4	-2.1091	2.77262	-12.419	8.88291e-07	3.08133e-05	6.45068
Tsc22d2	1.40358	5.80078	12.4073	8.95158e-07	3.09742e-05	6.21187
Gtf2e2	1.01142	5.48495	12.4011	8.98825e-07	3.1024e-05	6.25182
Bglap2	3.16362	1.61431	12.3829	9.09676e-07	3.13208e-05	6.25397
Tubb4b	-0.90174	8.05217	-12.375	9.14463e-07	3.14078e-05	5.97755
H2-T-ps	-1.2957	5.93268	-12.3674	9.19062e-07	3.14881e-05	6.15866
Ddrgk1	-1.11302	6.40014	-12.3542	9.2707e-07	3.16844e-05	6.10187
Swi5	-0.891498	7.58144	-12.325	9.45145e-07	3.2223e-05	5.97203
Gapdh	-0.941729	9.90805	-12.3171	9.50115e-07	3.23132e-05	5.81142
Gm13056	-1.39449	3.70586	-12.2987	9.61771e-07	3.26298e-05	6.27446
Pex16	-1.15418	5.5713	-12.2433	9.97886e-07	3.37727e-05	6.10319
Atp6v1b2	1.42286	6.01464	12.2281	1.00807e-06	3.40345e-05	6.07364
Ramp2	3.25402	5.60488	12.2187	1.01438e-06	3.40928e-05	6.28843
Aar2	-0.949008	6.47491	-12.2183	1.0147e-06	3.40928e-05	6.00306
Hook3	1.10637	5.05212	12.189	1.03474e-06	3.46824e-05	6.16212
Slc15a2	-0.898181	5.51527	-12.1798	1.04116e-06	3.48137e-05	6.01446
Arl4a	0.977647	5.78354	12.1713	1.04709e-06	3.49282e-05	6.03653
Scoc	1.45034	4.88899	12.1664	1.05052e-06	3.49532e-05	6.20699
Ppp2cb	1.22174	5.33661	12.1631	1.05287e-06	3.49532e-05	6.13116
Nr1d1	-1.01794	6.43426	-12.1571	1.05708e-06	3.50094e-05	5.95346
Gas1	-1.83852	4.86316	-12.1436	1.0667e-06	3.52443e-05	6.17397
Eng	2.93146	5.98637	12.1276	1.07824e-06	3.55411e-05	6.16896
Ces1d	-2.20511	6.14456	-12.1076	1.09281e-06	3.58883e-05	6.04809
Tapbp	-0.773203	10.276	-12.1061	1.09394e-06	3.58883e-05	5.65361
Gstt1	-1.30111	5.37589	-12.1009	1.09779e-06	3.59299e-05	6.06792
Prol1	2.11418	2.09579	12.0918	1.10455e-06	3.60663e-05	6.2348
Ptpra	-0.758353	7.72162	-12.0749	1.11722e-06	3.63055e-05	5.78419
Abca2	-1.46067	5.80455	-12.073	1.11864e-06	3.63055e-05	5.9714
Abhd4	-0.810562	7.54739	-12.071	1.12018e-06	3.63055e-05	5.79661
Npy	2.80915	2.6816	12.0681	1.12231e-06	3.63055e-05	6.22209
Hpgd	3.07251	4.79732	12.0599	1.12854e-06	3.63953e-05	6.21826
Npdc1	-0.833317	7.26249	-12.0552	1.13213e-06	3.63953e-05	5.8056
Sox12	-1.80221	3.57731	-12.0542	1.13294e-06	3.63953e-05	6.20129
Cryzl2	-2.14359	3.24281	-12.05	1.13614e-06	3.64142e-05	6.20943
Npr2	1.86392	3.95785	12.0441	1.14067e-06	3.64753e-05	6.2007
Gab1	1.32265	5.42872	12.035	1.14769e-06	3.66157e-05	6.0237
Gm8797	1.79497	7.4903	11.9841	1.18801e-06	3.78153e-05	5.7739
Serf2	-0.872587	9.35675	-11.9442	1.2207e-06	3.87163e-05	5.58663
Lamc2	-1.19576	5.6971	-11.9428	1.22189e-06	3.87163e-05	5.8872
Mgll	-0.854429	7.25617	-11.928	1.23429e-06	3.90205e-05	5.73602
Rap1a	0.918064	6.75312	11.9139	1.24622e-06	3.92478e-05	5.77583
Cyp2j6	-1.52245	3.7757	-11.9084	1.25095e-06	3.92478e-05	6.1064
Sh3glb2	-1.04142	5.86037	-11.9067	1.25239e-06	3.92478e-05	5.85121
Vegfa	0.973197	6.88917	11.9062	1.25277e-06	3.92478e-05	5.75603
Ramac	0.868131	6.33157	11.8978	1.26e-06	3.92888e-05	5.78562
Scarb1	-0.827273	7.54328	-11.8956	1.2619e-06	3.92888e-05	5.67757
Gadd45a	1.26497	4.76074	11.8949	1.26255e-06	3.92888e-05	5.97592
Zswim1	-1.15436	4.70906	-11.8838	1.27212e-06	3.94982e-05	5.95743
Taf5l	1.22039	5.06556	11.8625	1.29085e-06	3.99222e-05	5.92298
Romo1	-1.00707	6.39349	-11.8617	1.29152e-06	3.99222e-05	5.73672
Kat6a	1.45636	4.46728	11.8306	1.31941e-06	4.0566e-05	5.99904
Sec14l1	-1.15772	7.20898	-11.8293	1.32059e-06	4.0566e-05	5.64794
Nedd9	1.0422	5.995	11.8273	1.32243e-06	4.0566e-05	5.78927
1700025G04Rik	-1.06218	5.65695	-11.8255	1.32401e-06	4.0566e-05	5.77434
Gm4524	-2.07207	2.80073	-11.8102	1.33807e-06	4.08975e-05	6.04219
Ube2v1	-0.855932	8.2461	-11.8073	1.34071e-06	4.08975e-05	5.55281
Thrsp	-0.815857	6.18488	-11.7946	1.35255e-06	4.11685e-05	5.66849
Tcim	1.88959	4.23618	11.7862	1.36033e-06	4.13149e-05	6.02027
Prkg1	2.98449	3.16894	11.781	1.36527e-06	4.13744e-05	5.99369
Gm45606	-2.58905	3.27623	-11.7679	1.37764e-06	4.16587e-05	6.01911
Cfdp1	1.14398	5.819	11.7577	1.38739e-06	4.18625e-05	5.769
Serpina3n	2.15291	6.35173	11.7504	1.39442e-06	4.19298e-05	5.73464
Acads	-0.812047	6.047	-11.7491	1.39565e-06	4.19298e-05	5.67034
Krt23	-1.22654	5.13874	-11.7432	1.40141e-06	4.20122e-05	5.72064
Hint1	-1.42884	6.30147	-11.7311	1.41314e-06	4.22728e-05	5.69539
Cldn5	3.26698	5.8312	11.7255	1.4187e-06	4.2348e-05	5.92218
Ddx5	0.948054	8.32215	11.7107	1.43331e-06	4.26924e-05	5.47018
Rnf122	1.10348	5.12323	11.7026	1.44134e-06	4.28142e-05	5.78728
Jcad	2.09988	5.12359	11.6981	1.44586e-06	4.28142e-05	5.92554
Gimap4	3.11436	4.80251	11.6973	1.44663e-06	4.28142e-05	5.96786
Smim19	1.0183	5.39164	11.6941	1.44992e-06	4.28204e-05	5.76094
Arpc5l	-0.969409	6.1543	-11.6865	1.45752e-06	4.28997e-05	5.63734
Pcif1	-0.919204	7.06273	-11.6853	1.45878e-06	4.28997e-05	5.55244
Cx3cl1	1.00025	6.78904	11.6727	1.47166e-06	4.31872e-05	5.5821
Dusp6	0.657438	8.89332	11.6642	1.48036e-06	4.33513e-05	5.38865
Hopx	2.58651	5.32674	11.6361	1.50957e-06	4.40248e-05	5.87577
mt-Co1	0.906723	11.2678	11.6358	1.50989e-06	4.40248e-05	5.24799
Gpi1	-0.730811	8.45959	-11.6317	1.51421e-06	4.40248e-05	5.39505
Mif	-0.864058	7.61843	-11.6298	1.51626e-06	4.40248e-05	5.43685
Adrm1	-1.06314	7.4928	-11.6265	1.51977e-06	4.40248e-05	5.46088
Traf1	1.00363	5.11183	11.6241	1.52235e-06	4.40248e-05	5.69368
H2aw	-0.865634	5.67194	-11.6181	1.52866e-06	4.41155e-05	5.64425
Zbtb40	-1.76468	5.41093	-11.5925	1.55634e-06	4.48213e-05	5.62005
Atp5d	-0.724852	8.19986	-11.5831	1.56663e-06	4.49491e-05	5.37527
Cdc42ep3	0.832489	6.22609	11.5815	1.56837e-06	4.49491e-05	5.53563
Gfra4	-2.90566	2.17597	-11.5721	1.57874e-06	4.49491e-05	5.78153
Chl1	2.71813	3.2003	11.5698	1.58125e-06	4.49491e-05	5.88546
Egf	2.17015	4.09511	11.5651	1.58652e-06	4.49491e-05	5.78342
Grrp1	-2.19703	3.98106	-11.5646	1.58707e-06	4.49491e-05	5.8692
Psmd5	-0.747469	7.28066	-11.5645	1.58714e-06	4.49491e-05	5.42273
Rnf225	-1.67513	3.36367	-11.5641	1.5876e-06	4.49491e-05	5.83339
Tbl2	-1.21677	4.93176	-11.5621	1.58986e-06	4.49491e-05	5.66362
Cp	-0.919677	9.39597	-11.5531	1.59992e-06	4.51418e-05	5.26442
Rab11fip1	1.50751	5.89406	11.5403	1.61438e-06	4.53249e-05	5.60366
Mrpl51	-0.799378	6.79258	-11.5393	1.6155e-06	4.53249e-05	5.44508
Saraf	0.878819	7.93181	11.5387	1.61619e-06	4.53249e-05	5.37622
Clec1a	3.33886	3.61187	11.5314	1.62449e-06	4.54662e-05	5.76823
Phc2	-1.02388	7.35967	-11.5103	1.64873e-06	4.59236e-05	5.40706
Duoxa1	-0.600329	9.10619	-11.5085	1.65089e-06	4.59236e-05	5.20999
C3	3.73506	5.15803	11.5081	1.65133e-06	4.59236e-05	5.82963
Traf2	-1.01822	6.09093	-11.5058	1.65404e-06	4.59236e-05	5.50376
Atp5g3	-0.894664	8.69426	-11.5011	1.65946e-06	4.59822e-05	5.27709
Osbpl7	-0.879982	5.80098	-11.4948	1.66685e-06	4.60951e-05	5.5039
Kit	-1.56941	9.68657	-11.4908	1.6716e-06	4.61349e-05	5.20837
Cbfb	1.15676	4.74337	11.4679	1.69883e-06	4.6608e-05	5.68519
Gm48882	-0.770437	5.47704	-11.4633	1.70433e-06	4.6608e-05	5.39777
Fzd7	-1.21645	5.01968	-11.4615	1.7066e-06	4.6608e-05	5.60505
Eif2ak2	-1.34912	5.51483	-11.4613	1.70683e-06	4.6608e-05	5.54598
Fahd2a	-1.35615	4.43101	-11.4597	1.7087e-06	4.6608e-05	5.6794
Serpinb5	1.62607	4.04957	11.4596	1.70885e-06	4.6608e-05	5.57181
Dap	-0.944359	7.63238	-11.4516	1.71854e-06	4.67662e-05	5.31258
Arid5b	1.19354	5.0365	11.4493	1.72137e-06	4.67662e-05	5.63726
Susd4	-1.48623	3.67339	-11.4361	1.73744e-06	4.71107e-05	5.77498
Cmtr1	-0.827393	6.79775	-11.4222	1.75475e-06	4.73995e-05	5.37212
Arhgap29	1.14516	5.85691	11.422	1.75491e-06	4.73995e-05	5.53614
Lama4	-1.08903	6.15501	-11.3954	1.78834e-06	4.80921e-05	5.42084
Sh2b2	-1.87626	3.17382	-11.3947	1.78925e-06	4.80921e-05	5.7631
Nrm	-1.24677	4.20677	-11.3934	1.79092e-06	4.80921e-05	5.66645
Src	-1.38418	5.76108	-11.3882	1.7976e-06	4.81783e-05	5.44701
Llgl2	-0.982018	5.33935	-11.3742	1.81552e-06	4.85651e-05	5.48769
Arl6ip5	0.972601	6.3156	11.3685	1.82296e-06	4.86706e-05	5.4099
Cd38	3.22388	3.22138	11.3549	1.84068e-06	4.89886e-05	5.63392
Ssrp1	-0.667263	7.44729	-11.354	1.84192e-06	4.89886e-05	5.25819
Tspan8	0.818408	8.99006	11.3428	1.85673e-06	4.92883e-05	5.13131
N4bp1	1.60178	3.71691	11.3194	1.88791e-06	5.00207e-05	5.69175
Cd47	1.22286	7.46418	11.3133	1.89627e-06	5.00846e-05	5.26952
Nutf2	0.969826	6.38878	11.3123	1.89752e-06	5.00846e-05	5.34235
Cfap410	0.773526	6.51502	11.2993	1.91528e-06	5.04574e-05	5.26121
Tuba4a	-0.649912	7.93398	-11.2844	1.93589e-06	5.09041e-05	5.11936
Znfx1	-1.71841	6.21819	-11.2796	1.94247e-06	5.09806e-05	5.33319
Ifih1	-1.18604	5.08909	-11.275	1.94889e-06	5.10044e-05	5.45872
Fnta	0.923225	5.87492	11.2737	1.95071e-06	5.10044e-05	5.39346
Sphk1	-3.13968	3.1989	-11.2629	1.96588e-06	5.13047e-05	5.65574
Ctss	5.53358	4.96452	11.2598	1.97036e-06	5.13253e-05	5.65343
Ly6d	3.33305	1.61218	11.256	1.97578e-06	5.13703e-05	5.54691
Hmgb2	1.51045	5.90188	11.2408	1.99738e-06	5.1835e-05	5.36188
Emp1	2.69864	5.82095	11.2118	2.0396e-06	5.28321e-05	5.45753
Ldlr	-0.855646	6.08734	-11.2087	2.04416e-06	5.28519e-05	5.26268
Bid	-1.10693	4.84662	-11.1995	2.05776e-06	5.31048e-05	5.42326
Dusp18	-1.43074	2.88517	-11.1893	2.07288e-06	5.3396e-05	5.57441
Clic5	3.37771	5.19852	11.1827	2.08291e-06	5.35399e-05	5.58063
Klf5	1.26818	5.16301	11.1805	2.08617e-06	5.35399e-05	5.37421
Clpb	-0.836542	6.30345	-11.1754	2.09393e-06	5.364e-05	5.23103
B3gnt8	-1.66757	2.95278	-11.1646	2.11025e-06	5.39587e-05	5.60136
Pla2g4a	2.51356	2.9882	11.1611	2.11572e-06	5.39994e-05	5.5711
Ptprb	3.15055	5.01851	11.1547	2.12555e-06	5.41071e-05	5.57158
Gdpd3	2.49204	3.04954	11.1533	2.12772e-06	5.41071e-05	5.47835
Wdr83os	0.839381	5.89272	11.1461	2.13875e-06	5.42883e-05	5.27351
Irx5	0.977294	4.86196	11.1355	2.15525e-06	5.46065e-05	5.32233
Gtf3c5	-1.10244	4.97624	-11.1307	2.16275e-06	5.46065e-05	5.37226
Psmf1	-0.9491	6.10059	-11.1305	2.16306e-06	5.46065e-05	5.21245
Ap1g2	-0.840301	4.81833	-11.1173	2.18397e-06	5.49516e-05	5.25666
Atp2b1	0.895662	6.24148	11.1169	2.18463e-06	5.49516e-05	5.2194
Zfp651	-1.80154	4.65075	-11.109	2.19714e-06	5.51665e-05	5.41594
Sat1	0.956478	7.43916	11.0975	2.21558e-06	5.53988e-05	5.06354
Oas1g	-1.56431	3.21661	-11.0975	2.21559e-06	5.53988e-05	5.41398
Lrg1	1.79816	6.71341	11.0958	2.21834e-06	5.53988e-05	5.15012
Nsmf	-0.944411	6.473	-11.0928	2.2231e-06	5.54182e-05	5.13331
H2-Ab1	4.8031	6.7999	11.074	2.25382e-06	5.60833e-05	5.35022
Adgrl4	3.43645	4.92813	11.0706	2.25946e-06	5.61234e-05	5.51632
Ccl8	10.6586	0.777691	11.0666	2.26607e-06	5.61871e-05	1.31669
Srp14	-0.813432	7.5316	-11.062	2.27369e-06	5.6276e-05	5.03033
Dhx58	-1.68765	4.91259	-11.054	2.28694e-06	5.65033e-05	5.26018
Isg15	-2.2658	6.24037	-11.0461	2.30022e-06	5.67306e-05	5.13541
Gdpd1	1.6075	5.22459	11.0431	2.3053e-06	5.67553e-05	5.32098
Cln8	1.4977	4.75615	11.0362	2.31691e-06	5.69402e-05	5.37496
Gjb1	-1.86843	3.00698	-11.0223	2.3406e-06	5.73854e-05	5.44483
Ubac1	-0.93566	5.72073	-11.0205	2.34359e-06	5.73854e-05	5.18595
Klhl26	1.16904	4.64306	11.0165	2.3505e-06	5.73854e-05	5.32173
Plxnb2	-1.11097	7.28024	-11.0159	2.35152e-06	5.73854e-05	5.0024
Snx21	-1.00509	5.64111	-11.0125	2.35746e-06	5.74295e-05	5.20869
Mettl9	0.790664	7.1768	10.998	2.38261e-06	5.79408e-05	4.99339
Fam192a	1.03142	4.7517	10.9884	2.39939e-06	5.8247e-05	5.30742
Arfrp1	-0.893075	5.56802	-10.9851	2.40534e-06	5.82896e-05	5.16973
Pxmp4	-0.697887	7.00064	-10.9826	2.40977e-06	5.82955e-05	4.98272
Fam32a	0.889674	6.88249	10.9761	2.42128e-06	5.84721e-05	5.02873
Flot1	-0.842517	6.63449	-10.9702	2.43177e-06	5.86238e-05	5.04052
Rpp38	-1.44899	3.67243	-10.9673	2.43689e-06	5.86455e-05	5.40392
Kbtbd2	0.979616	5.04098	10.9568	2.45583e-06	5.89994e-05	5.2368
Psmc2	-0.836369	7.46141	-10.9164	2.53001e-06	6.06767e-05	4.91377
Cyc1	-0.743489	6.56097	-10.9126	2.53708e-06	6.07415e-05	4.98773
Stk35	-1.36701	4.03517	-10.9075	2.54665e-06	6.08658e-05	5.29756
Cdc16	0.949369	5.09531	10.9045	2.55228e-06	6.08957e-05	5.21215
Fam92a	-1.22253	4.26704	-10.9014	2.5582e-06	6.09324e-05	5.31066
Ptprm	3.05544	3.73776	10.8941	2.57209e-06	6.11586e-05	5.36928
Acaa1b	-1.67366	2.99842	-10.8709	2.61659e-06	6.19879e-05	5.36863
Il13ra1	1.68004	3.94131	10.8706	2.61719e-06	6.19879e-05	5.35182
Dll4	2.848	4.21038	10.8678	2.6226e-06	6.19879e-05	5.38391
Mfsd12	-0.786566	5.73211	-10.8659	2.62629e-06	6.19879e-05	5.01679
Pebp1	-0.633784	8.13279	-10.8644	2.62925e-06	6.19879e-05	4.82035
Pcdhgb6	-1.80464	3.45391	-10.8592	2.63946e-06	6.21234e-05	5.3775
Tedc1	-1.50854	3.28698	-10.8472	2.66298e-06	6.25709e-05	5.34086
Psmc3	-0.685851	7.96091	-10.8449	2.66755e-06	6.25727e-05	4.81962
Pde9a	-0.864037	7.13785	-10.8227	2.71198e-06	6.34086e-05	4.85853
Tcf25	0.72724	7.45376	10.8225	2.7123e-06	6.34086e-05	4.84584
H2-DMa	2.97545	4.60374	10.8144	2.72868e-06	6.36392e-05	5.3136
Pdia3	-0.621474	9.78615	-10.8131	2.73131e-06	6.36392e-05	4.67528
Pomk	1.2651	4.64359	10.807	2.74377e-06	6.36634e-05	5.17666
Klhl25	-1.10273	5.15645	-10.8068	2.74421e-06	6.36634e-05	5.09714
Ripor1	1.63027	4.93413	10.804	2.75e-06	6.36634e-05	5.23768
Gm44250	2.01334	3.02144	10.8036	2.75066e-06	6.36634e-05	5.33659
Zcchc14	1.54895	3.95633	10.795	2.76839e-06	6.39672e-05	5.2897
Tomm34	-0.887032	5.80091	-10.7913	2.77607e-06	6.40384e-05	4.97194
Lmo7	1.43932	5.67455	10.7886	2.78176e-06	6.40633e-05	5.06838
Nsd3	1.19497	4.48311	10.7633	2.83464e-06	6.51732e-05	5.196
Acsl1	1.00064	5.94066	10.7567	2.84879e-06	6.53905e-05	4.94037
Slc25a39	-0.615103	8.50415	-10.7408	2.88283e-06	6.6041e-05	4.68586
Tst	-1.19769	4.75654	-10.739	2.88662e-06	6.6041e-05	5.05621
Wipi1	-0.909297	5.0096	-10.7332	2.8993e-06	6.61566e-05	5.05961
Bbox1	2.38008	2.22033	10.732	2.90196e-06	6.61566e-05	5.27256
Hap1	-1.74017	3.91441	-10.7301	2.90595e-06	6.61566e-05	5.22785
Dusp7	-0.78448	6.54314	-10.7205	2.92699e-06	6.65269e-05	4.84056
Pigr	-0.833813	5.59304	-10.7009	2.97027e-06	6.74005e-05	4.83319
Stat2	-1.52131	5.55742	-10.6965	2.98018e-06	6.75151e-05	4.96387
Ist1	0.826827	6.87098	10.6794	3.01882e-06	6.82725e-05	4.7806
Pskh1	1.16418	4.51887	10.6774	3.02343e-06	6.82725e-05	5.0976
Rhou	1.62762	5.79032	10.6701	3.03995e-06	6.85343e-05	4.85135
Tmem192	1.06571	4.73806	10.6655	3.05062e-06	6.86637e-05	5.05108
Lrp1	2.58192	3.53856	10.6585	3.06662e-06	6.89122e-05	5.21651
Pinc	2.56322	3.46226	10.6447	3.09868e-06	6.95049e-05	5.11876
Wbp1	-0.908141	5.2766	-10.6414	3.1064e-06	6.95049e-05	4.94857
Icam2	3.52616	5.32628	10.6408	3.10799e-06	6.95049e-05	5.16757
Gstp1	-0.949477	7.05272	-10.6376	3.11548e-06	6.95608e-05	4.73621
Cyp4f13	-1.65366	4.22974	-10.6276	3.13899e-06	6.99732e-05	5.11613
Nfe2l3	-2.28781	2.46746	-10.6254	3.1443e-06	6.99795e-05	5.20721
Cpm	-2.38136	4.24079	-10.6135	3.1726e-06	7.04223e-05	5.13469
Carm1	-1.08927	6.29754	-10.6128	3.17432e-06	7.04223e-05	4.78978
Tom1	1.04302	5.21674	10.6106	3.17973e-06	7.04301e-05	4.94019
Vipr2	-3.41607	2.92839	-10.6058	3.19126e-06	7.04715e-05	5.0914
Hspa12b	3.05003	3.41349	10.6056	3.19174e-06	7.04715e-05	5.12296
H2-Aa	4.52706	6.24089	10.5993	3.20702e-06	7.06968e-05	5.04207
Esrra	-1.30939	5.44072	-10.5912	3.22674e-06	7.10189e-05	4.86567
Impa2	-1.20307	4.89052	-10.589	3.23202e-06	7.10226e-05	4.91333
C1ra	2.75574	4.28719	10.5756	3.26518e-06	7.16384e-05	5.15704
Dynlrb1	-0.824298	7.66575	-10.5687	3.28222e-06	7.1723e-05	4.61496
Stc2	-2.48547	1.93509	-10.5626	3.29759e-06	7.1723e-05	5.13151
Mrpl41	-1.13158	5.56979	-10.5621	3.2988e-06	7.1723e-05	4.83491
Rhox4a2	-5.14473	0.478491	-10.5619	3.29928e-06	7.1723e-05	4.14733
Dtx4	-1.80109	3.33495	-10.5615	3.30017e-06	7.1723e-05	5.15001
Tpx2	-2.10542	3.91325	-10.5583	3.30841e-06	7.1723e-05	5.07117
Prxl2a	-0.680658	7.6511	-10.5559	3.3144e-06	7.1723e-05	4.5773
Bbx	1.41526	4.852	10.5554	3.31561e-06	7.1723e-05	4.98131
Atp5j2	-0.701739	7.86802	-10.555	3.31662e-06	7.1723e-05	4.58481
Tmem63a	-0.705596	7.46808	-10.5534	3.32061e-06	7.1723e-05	4.61241
Serpini1	5.55761	0.728014	10.5471	3.33653e-06	7.18414e-05	3.34394
Ccnl1	1.68514	5.19649	10.5461	3.33913e-06	7.18414e-05	4.90698
Adam9	1.36796	5.00314	10.5451	3.34158e-06	7.18414e-05	4.9628
Scn3b	4.2925	2.96315	10.5385	3.35837e-06	7.20909e-05	4.85976
Adk	0.710521	6.9831	10.5218	3.4015e-06	7.29043e-05	4.63823
Epas1	1.02189	6.9524	10.5168	3.41454e-06	7.30347e-05	4.71836
Mef2a	1.07261	5.21859	10.5154	3.41809e-06	7.30347e-05	4.89634
Ube2f	-0.719049	6.37199	-10.5128	3.42487e-06	7.30673e-05	4.66712
Urm1	-1.15701	5.00336	-10.5068	3.44073e-06	7.32934e-05	4.85633
Ctnnbip1	-0.791822	6.31036	-10.501	3.45602e-06	7.35066e-05	4.64708
Rhbdf1	-1.02325	6.35278	-10.4918	3.48027e-06	7.3797e-05	4.68745
Ankrd11	0.903568	6.27479	10.4918	3.48029e-06	7.3797e-05	4.71601
Tfap2b	-9.02146	0.359168	-10.4826	3.50486e-06	7.41483e-05	1.34011
Fam234a	-0.656684	8.20776	-10.4816	3.50752e-06	7.41483e-05	4.4791
Baiap2l1	-1.05782	4.88447	-10.4744	3.52688e-06	7.44445e-05	4.74284
Ephb4	-0.853823	7.81239	-10.4612	3.56263e-06	7.50851e-05	4.52607
Stim2	0.83811	5.91622	10.4439	3.61027e-06	7.59261e-05	4.7155
Trim21	-1.21683	4.73583	-10.4428	3.61345e-06	7.59261e-05	4.87314
Otub1	-0.803164	7.07183	-10.43	3.64897e-06	7.64586e-05	4.55031
Tgtp2	4.92531	5.11734	10.4297	3.64978e-06	7.64586e-05	5.05129
Adam12	-1.38191	4.38536	-10.4226	3.66984e-06	7.67632e-05	4.88814
Rnf128	-0.915382	4.76515	-10.419	3.6801e-06	7.68621e-05	4.69328
Ehd2	2.05452	5.67953	10.4139	3.6945e-06	7.70473e-05	4.85526
Tuba8	-3.59137	2.08803	-10.4105	3.70422e-06	7.71343e-05	4.66228
Dpysl2	2.36984	5.28076	10.4084	3.71022e-06	7.71437e-05	4.92806
Cdk2ap1	-1.02752	6.46686	-10.4036	3.72374e-06	7.73093e-05	4.59109
Ndufa8	-0.886515	7.54579	-10.3949	3.74884e-06	7.77144e-05	4.47568
Fam181b	1.58552	3.69267	10.3891	3.76581e-06	7.795e-05	5.00565
Mpzl1	-0.671717	7.07834	-10.3826	3.78447e-06	7.82199e-05	4.48676
Prpf6	-0.953294	6.17567	-10.3759	3.8041e-06	7.8509e-05	4.57633
Tek	3.91055	4.6448	10.3728	3.81321e-06	7.85632e-05	5.01858
Rdm1	-0.883858	5.49348	-10.3712	3.81803e-06	7.85632e-05	4.68563
Fgd1	-1.08487	5.03634	-10.3625	3.84376e-06	7.89759e-05	4.63768
Ildr1	-0.763961	6.20586	-10.3528	3.87276e-06	7.94426e-05	4.5029
Mtch1	-0.668947	7.57777	-10.3467	3.89094e-06	7.94426e-05	4.4435
Itga1	1.58446	5.77205	10.345	3.89597e-06	7.94426e-05	4.74647
Fam210b	-0.923961	7.98369	-10.3434	3.90089e-06	7.94426e-05	4.39545
Parp6	-0.929569	5.09902	-10.3429	3.90248e-06	7.94426e-05	4.71745
Wnt5b	-0.895574	5.43429	-10.3427	3.90307e-06	7.94426e-05	4.61549
Rab4a	0.710197	6.55708	10.3407	3.90924e-06	7.94426e-05	4.50188
Rbm34	1.13691	4.71564	10.3397	3.91216e-06	7.94426e-05	4.80226
Ptdss2	-0.796964	6.12395	-10.3355	3.92487e-06	7.95844e-05	4.56879
Srsf5	0.819924	7.3351	10.3256	3.95519e-06	8.00826e-05	4.43762
Cnih2	-2.22488	2.22815	-10.3209	3.96936e-06	8.02301e-05	4.96587
Gstm2	-2.10572	5.58362	-10.3194	3.97401e-06	8.02301e-05	4.74657
Itga8	-1.13622	7.31306	-10.3049	4.01899e-06	8.09761e-05	4.42428
Pacsin3	-1.141	5.35169	-10.3027	4.02584e-06	8.09761e-05	4.63017
Rexo4	-0.817573	5.78415	-10.3019	4.02843e-06	8.09761e-05	4.5597
Mmp14	3.42175	3.65329	10.2915	4.06102e-06	8.15132e-05	4.94359
Sac3d1	-1.1411	4.64858	-10.2879	4.07257e-06	8.15132e-05	4.75516
Stxbp2	0.725242	6.36358	10.2878	4.07273e-06	8.15132e-05	4.46623
Sparc	2.39884	7.71358	10.282	4.09109e-06	8.1763e-05	4.47564
Rapgef1	-0.970625	5.60877	-10.2771	4.10681e-06	8.19594e-05	4.61358
Igfbp7	3.1944	6.39922	10.2738	4.11744e-06	8.20538e-05	4.70194
Egln2	-0.763302	6.66556	-10.2718	4.12377e-06	8.20624e-05	4.44285
Arhgef3	0.803622	6.17959	10.2687	4.13366e-06	8.21418e-05	4.56676
Alpl	-0.693845	7.38337	-10.2578	4.16902e-06	8.27261e-05	4.37868
Odam	3.2436	1.53552	10.2439	4.21461e-06	8.34577e-05	4.75798
BC029722	-0.884119	5.82863	-10.2429	4.21788e-06	8.34577e-05	4.54103
Lsr	-0.625002	7.22393	-10.2264	4.27245e-06	8.44172e-05	4.33295
Dusp1	5.1065	6.85239	10.2197	4.29481e-06	8.47388e-05	4.66302
Ldlrap1	-0.757333	6.40827	-10.2114	4.32289e-06	8.51719e-05	4.42423
Sgk1	1.18153	7.55921	10.2057	4.34206e-06	8.54286e-05	4.34676
Fut10	1.34761	3.66091	10.1983	4.36746e-06	8.5807e-05	4.76385
Entr1	-0.811472	5.84107	-10.195	4.37861e-06	8.59047e-05	4.50876
Aldh4a1	1.06717	4.62063	10.1817	4.42443e-06	8.65127e-05	4.71539
H2-T10	-0.901236	5.89454	-10.1807	4.42817e-06	8.65127e-05	4.43736
Esam	3.83307	5.16716	10.1806	4.42825e-06	8.65127e-05	4.83446
Garnl3	-1.2858	4.40266	-10.1764	4.44315e-06	8.66256e-05	4.70572
Ddx24	-0.69861	7.24295	-10.1752	4.44726e-06	8.66256e-05	4.32383
Nabp2	-0.868882	5.82956	-10.1736	4.45272e-06	8.66256e-05	4.47408
Septin9	0.905922	5.46945	10.1712	4.46111e-06	8.66677e-05	4.55435
Tmc6	-0.857095	5.75218	-10.1674	4.4747e-06	8.68105e-05	4.45807
Kars	0.663087	6.58344	10.1512	4.5318e-06	8.77957e-05	4.37396
Slc3a2	0.79047	8.03116	10.1444	4.55628e-06	8.81472e-05	4.24512
Eya1	1.2315	4.38842	10.1416	4.56633e-06	8.81893e-05	4.58085
Emc7	-0.678366	6.63228	-10.1402	4.57114e-06	8.81893e-05	4.35266
Aven	-1.22838	4.18011	-10.1338	4.59439e-06	8.85153e-05	4.69355
Wsb2	-0.820436	6.99666	-10.1313	4.60332e-06	8.85646e-05	4.32131
Nmi	-1.06793	5.57893	-10.1149	4.66328e-06	8.95942e-05	4.45874
Ciita	3.21298	3.30685	10.1124	4.67241e-06	8.96374e-05	4.79775
Pon3	1.14673	4.95705	10.1108	4.67841e-06	8.96374e-05	4.55676
Ece1	1.23059	6.69081	10.1048	4.70059e-06	8.97063e-05	4.39245
Spop	0.623722	7.23743	10.104	4.70361e-06	8.97063e-05	4.2804
Cdc14a	-0.928376	4.76487	-10.1038	4.70446e-06	8.97063e-05	4.49825
Tmem223	-0.728367	6.97673	-10.1029	4.70781e-06	8.97063e-05	4.26458
Meis1	3.97523	2.12986	10.0984	4.72457e-06	8.99026e-05	4.15306
Nhlrc3	1.33417	5.61812	10.0924	4.7468e-06	9.02022e-05	4.43389
Sema3f	2.05204	6.04753	10.0867	4.76825e-06	9.04861e-05	4.51849
Wnt5a	5.07084	1.44339	10.0832	4.78165e-06	9.06169e-05	3.63698
Adar	-1.02729	6.10518	-10.0739	4.81676e-06	9.1057e-05	4.35757
Zbtb20	1.02272	6.27562	10.0734	4.81869e-06	9.1057e-05	4.37511
Ctla2a	3.23461	5.01772	10.0719	4.82452e-06	9.1057e-05	4.73683
Itpa	-0.838265	5.25781	-10.06	4.87025e-06	9.17956e-05	4.44672
Lcmt2	-1.75175	3.14927	-10.0567	4.88309e-06	9.1913e-05	4.75415
Pmm1	-0.811472	5.69307	-10.0523	4.90001e-06	9.20366e-05	4.36452
Spsb4	-4.31746	0.776588	-10.0493	4.91178e-06	9.20366e-05	3.94677
Rab5if	-0.689929	7.59848	-10.0466	4.92208e-06	9.20366e-05	4.17352
Pcm1	1.27811	4.54184	10.045	4.92861e-06	9.20366e-05	4.59802
Mrpl12	-0.748329	6.28817	-10.0431	4.93595e-06	9.20366e-05	4.29488
Nid1	2.95861	4.38568	10.0427	4.93729e-06	9.20366e-05	4.74189
Prom1	1.52267	4.16148	10.0417	4.94149e-06	9.20366e-05	4.59362
Gadd45b	3.33412	3.79719	10.0414	4.94258e-06	9.20366e-05	4.76351
Cog4	0.853065	5.67118	10.0379	4.95625e-06	9.21676e-05	4.40617
Aurka	-2.12667	3.36073	-10.0284	4.99363e-06	9.27388e-05	4.65762
Ier3	0.949895	8.87111	10.0231	5.01483e-06	9.30083e-05	4.06092
Apoe	1.76208	6.8711	10.0193	5.03004e-06	9.31663e-05	4.29311
Kdr	3.0601	5.46604	10.0135	5.05349e-06	9.34762e-05	4.61733
Htr5b	-9.23164	0.885826	-10.0025	5.09759e-06	9.41243e-05	1.85067
Nrp1	3.13164	5.53241	10.0006	5.10562e-06	9.41243e-05	4.60481
5031439G07Rik	-0.817778	7.3585	-9.99769	5.11731e-06	9.41243e-05	4.14732
Ndrg3	-0.966947	6.10409	-9.99721	5.11928e-06	9.41243e-05	4.28573
Mcam	2.92105	4.57122	9.99506	5.12806e-06	9.41243e-05	4.67739
Zfp330	1.01573	5.01423	9.9948	5.12913e-06	9.41243e-05	4.42812
Tle5	-0.514951	9.30718	-9.98892	5.15321e-06	9.44416e-05	4.00951
Slc5a8	2.00942	3.75485	9.97846	5.19639e-06	9.51076e-05	4.54742
Pbxip1	-0.707622	7.73519	-9.97669	5.20375e-06	9.51171e-05	4.09768
Pdhx	-1.09413	4.67442	-9.96912	5.2353e-06	9.55673e-05	4.47203
4930523C07Rik	1.43891	4.51917	9.96712	5.24367e-06	9.55673e-05	4.56625
Slc27a4	-0.848715	7.27568	-9.96585	5.24899e-06	9.55673e-05	4.11186
Ninj1	-0.869914	6.8867	-9.96043	5.27176e-06	9.58565e-05	4.16391
Dhcr7	-0.903957	6.9387	-9.95866	5.27923e-06	9.58669e-05	4.14168
Chp1	-0.803818	7.02922	-9.95399	5.29899e-06	9.61003e-05	4.13988
Aplp2	0.672075	8.76194	9.95127	5.3105e-06	9.61837e-05	4.02737
Pmpca	-0.767661	6.555	-9.93646	5.37384e-06	9.72043e-05	4.15872
Ptpru	-2.48513	3.37723	-9.93397	5.38459e-06	9.72723e-05	4.67809
Fbxo25	1.3273	4.16582	9.91848	5.45186e-06	9.83598e-05	4.56435
Dnlz	-1.10332	5.52554	-9.91362	5.47314e-06	9.86157e-05	4.301
Stom	2.64032	4.36844	9.91071	5.48593e-06	9.87184e-05	4.62121
H6pd	-0.94422	5.44549	-9.90326	5.51887e-06	9.91828e-05	4.30805
Elmod2	1.44658	3.63233	9.88882	5.58326e-06	0.000100211	4.60014
Muc1	-1.05884	4.80013	-9.88706	5.59117e-06	0.000100223	4.29973
Ttc36	2.78366	0.583923	9.88204	5.6138e-06	0.000100498	4.32242
Trp53inp1	2.08	4.68279	9.88046	5.62094e-06	0.000100498	4.43283
Evc	-1.99504	3.26143	-9.86576	5.68788e-06	0.000101564	4.61583
Tnfaip3	3.50058	4.02131	9.86314	5.69991e-06	0.000101648	4.6023
Chmp1a	0.743022	6.90492	9.85558	5.73477e-06	0.000102139	4.08367
Cnep1r1	1.36801	4.76892	9.85081	5.75685e-06	0.000102401	4.41553
Nelfb	-0.741192	6.8795	-9.84898	5.76539e-06	0.000102422	4.07546
Mkx	-1.15124	3.26755	-9.84493	5.78424e-06	0.000102626	4.46648
Cd93	3.60867	5.47416	9.84171	5.79931e-06	0.000102762	4.49161
Epb41l3	6.42785	1.82107	9.83544	5.82878e-06	0.00010312	3.21352
Hpf1	0.921504	5.05361	9.83426	5.83433e-06	0.00010312	4.30275
Lgmn	1.65669	5.32831	9.83084	5.85048e-06	0.000103274	4.32836
Stk39	-0.778866	7.32235	-9.82544	5.87607e-06	0.000103595	3.94072
Ciz1	-0.893811	5.78741	-9.81722	5.91527e-06	0.000104154	4.17483
Rtf2	-0.768604	6.66998	-9.81478	5.92697e-06	0.000104228	4.06401
Nup188	-0.997803	4.53938	-9.81266	5.93714e-06	0.000104242	4.31861
Dnmbp	-1.32864	4.66672	-9.81071	5.94651e-06	0.000104242	4.38243
Tmx2	-0.677654	7.04093	-9.80993	5.95026e-06	0.000104242	4.00819
Tmem100	3.22788	5.96902	9.8052	5.97313e-06	0.000104511	4.38923
Adamts7	-2.02816	2.77153	-9.80217	5.98777e-06	0.000104626	4.57534
Rrbp1	-0.647768	7.42735	-9.80074	5.99475e-06	0.000104626	3.96913
Pcdhb17	1.74491	4.27487	9.79758	6.01012e-06	0.000104763	4.42078
Sypl	1.0443	7.37737	9.79088	6.04283e-06	0.000105201	3.9834
Glp1r	2.48102	4.16792	9.78335	6.07989e-06	0.000105714	4.55049
Rbpms	0.930063	6.28997	9.77724	6.11011e-06	0.000106107	4.11292
Pcyt1b	-2.73566	1.3502	-9.77559	6.11832e-06	0.000106117	4.41834
Pomgnt1	-0.687974	7.58872	-9.76861	6.1531e-06	0.000106587	3.92703
Parp9	-1.09137	5.87264	-9.76575	6.16739e-06	0.000106702	4.1078
Aqr	-1.01142	5.68921	-9.76335	6.17944e-06	0.000106778	4.14956
Rn7sk	-2.40094	5.07724	-9.75708	6.21107e-06	0.000107015	4.32291
Snx18	0.805837	5.79771	9.75616	6.21571e-06	0.000107015	4.13447
Ldhd	-1.26755	4.52849	-9.75508	6.22115e-06	0.000107015	4.2312
Tie1	3.04776	5.1342	9.75453	6.22393e-06	0.000107015	4.45161
Vav2	-1.31172	5.09468	-9.75297	6.23184e-06	0.000107018	4.20988
Stab1	2.9713	3.01406	9.75016	6.24611e-06	0.000107131	4.43525
Tmem109	-0.69395	7.66824	-9.74613	6.26662e-06	0.000107237	3.93034
Ndel1	0.701446	6.40221	9.74568	6.26894e-06	0.000107237	4.04675
Tusc3	0.998522	4.64617	9.74441	6.2754e-06	0.000107237	4.31271
Edf1	-0.67303	7.6766	-9.73835	6.30648e-06	0.000107636	3.89902
Akt1	-0.705879	8.37927	-9.73364	6.33073e-06	0.000107917	3.84985
Ackr3	4.69573	3.72894	9.72804	6.3597e-06	0.000108223	4.42416
Irf1	1.17682	6.96407	9.72717	6.36422e-06	0.000108223	3.98755
Slc29a1	-0.535795	9.05409	-9.72452	6.37799e-06	0.000108283	3.78395
Rab2a	0.567298	8.06837	9.72199	6.39115e-06	0.000108283	3.85963
Phactr1	-0.971979	6.07888	-9.72125	6.39505e-06	0.000108283	4.0888
Wdr59	1.47663	3.34282	9.7205	6.39892e-06	0.000108283	4.48715
Fndc10	-0.93153	4.84812	-9.71552	6.42499e-06	0.000108588	4.21816
Slc25a1	-0.700861	5.97716	-9.71409	6.43253e-06	0.000108588	4.04791
Abcd1	-0.985698	5.45365	-9.70626	6.47376e-06	0.000109115	4.12792
Mtfp1	-2.04887	2.1436	-9.70344	6.48874e-06	0.000109115	4.48639
1700001O22Rik	-2.79085	2.27294	-9.70227	6.49492e-06	0.000109115	4.49462
Dact2	-1.57537	4.27566	-9.70223	6.49513e-06	0.000109115	4.25459
Efnb2	3.12375	3.93451	9.69988	6.50762e-06	0.000109193	4.49381
Ubxn8	1.16606	4.39988	9.6979	6.51817e-06	0.000109238	4.32736
Nqo1	1.74738	4.30332	9.68941	6.5636e-06	0.000109687	4.32274
Fam214a	1.00676	4.53136	9.68922	6.56462e-06	0.000109687	4.26653
Fas	2.29358	3.86665	9.68848	6.56859e-06	0.000109687	4.4634
Fkbp8	0.636888	7.37593	9.68669	6.57823e-06	0.000109716	3.8928
Pck2	-0.657396	6.03323	-9.67737	6.6286e-06	0.000110424	3.9871
Amfr	0.666256	7.24581	9.67005	6.66851e-06	0.000110939	3.89879
Ccl28	-2.67797	2.10295	-9.66878	6.67546e-06	0.000110939	4.45554
G0s2	0.72347	7.26161	9.66688	6.68586e-06	0.000110979	3.86935
Cmtm3	1.41956	5.08009	9.65652	6.74288e-06	0.000111678	4.24298
Bicdl1	1.2166	3.94644	9.65632	6.74402e-06	0.000111678	4.32558
Actr1b	-0.584738	7.42785	-9.64897	6.78485e-06	0.00011222	3.84778
Gm2000	-0.808774	6.14807	-9.63474	6.8646e-06	0.000113405	3.94257
Anapc5	-0.621305	7.88904	-9.62969	6.8932e-06	0.000113663	3.79611
Foxi1	-0.681972	7.382	-9.62909	6.89659e-06	0.000113663	3.74221
Mrpl49	-0.78268	5.50958	-9.62749	6.90569e-06	0.000113678	4.04183
Lrig3	1.67045	3.6493	9.61916	6.9532e-06	0.000114301	4.38533
Capn9	4.64903	0.821747	9.61798	6.95997e-06	0.000114301	3.51323
Wsb1	0.850664	5.34878	9.61162	6.99653e-06	0.000114766	4.0617
Pofut1	-0.901001	5.07788	-9.60664	7.02529e-06	0.000115102	4.08023
Dusp28	-1.15902	4.20503	-9.60452	7.03753e-06	0.000115167	4.22983
Dvl3	-0.815477	5.00671	-9.59618	7.0861e-06	0.000115826	4.06646
Rab8a	0.789689	6.75628	9.59149	7.1136e-06	0.000116139	3.8677
Lgals1	2.70138	4.93995	9.58671	7.14176e-06	0.000116372	4.2548
Phyh	-0.767347	6.42959	-9.58622	7.1446e-06	0.000116372	3.84623
Surf1	-0.789869	5.79402	-9.576	7.20521e-06	0.000117222	3.96559
Arfgap2	-0.716782	7.11763	-9.57301	7.22305e-06	0.00011727	3.79521
Osgep	-0.845393	5.03058	-9.57101	7.23497e-06	0.00011727	4.07446
Plcg2	0.917357	5.59527	9.57049	7.23811e-06	0.00011727	3.96522
Apol7a	-2.73389	0.921994	-9.56985	7.24193e-06	0.00011727	4.2883
Abhd17a	-0.57758	7.41209	-9.56226	7.28755e-06	0.000117872	3.77132
Naxd	0.652068	6.65663	9.55289	7.34427e-06	0.000118546	3.83
Madd	-1.01991	4.75228	-9.55256	7.3463e-06	0.000118546	4.09191
Kctd12b	1.91751	3.15082	9.5455	7.38937e-06	0.000119016	4.36306
Prex1	-0.888748	5.51586	-9.54263	7.40698e-06	0.000119016	3.9754
Tmem129	-1.15898	5.38655	-9.54223	7.40941e-06	0.000119016	4.00203
Relch	0.94567	3.97735	9.5422	7.40961e-06	0.000119016	4.15267
Bmf	-1.48227	4.34621	-9.53376	7.46167e-06	0.000119714	4.10534
Tmem221	-1.79741	3.03183	-9.52786	7.49828e-06	0.00011996	4.33558
Hdac3	-0.593013	7.2431	-9.52768	7.4994e-06	0.00011996	3.73924
Cd63	0.596101	8.04477	9.52675	7.50522e-06	0.00011996	3.68328
Slc39a13	-1.12338	5.17225	-9.52546	7.51326e-06	0.00011996	4.022
Abhd17c	0.710798	7.87149	9.52416	7.52139e-06	0.00011996	3.67385
Fto	0.705573	6.85192	9.52245	7.53207e-06	0.00011996	3.78776
Vim	2.57335	6.01849	9.52031	7.54545e-06	0.00011996	4.05076
Zdhhc18	-0.818769	6.35332	-9.52022	7.54598e-06	0.00011996	3.86292
Prelid3b	-1.14871	5.55624	-9.5088	7.61796e-06	0.00012089	3.94417
Hunk	-1.52222	4.05864	-9.50818	7.62188e-06	0.00012089	4.19102
Gbp10	4.75647	3.03923	9.49482	7.70711e-06	0.000121615	4.2447
St8sia5	2.39405	2.38964	9.49469	7.70792e-06	0.000121615	4.31869
Peli1	0.786025	5.61789	9.49372	7.71417e-06	0.000121615	3.92828
Rtl8a	1.6498	5.9623	9.49303	7.71857e-06	0.000121615	3.96912
Slc20a1	-0.968096	5.28046	-9.49173	7.72696e-06	0.000121615	3.95827
Itpripl1	-0.954481	5.01841	-9.49171	7.72704e-06	0.000121615	3.97869
Icam1	3.7995	5.66502	9.49144	7.72882e-06	0.000121615	4.18499
Rtn4	0.927438	6.34473	9.48708	7.7569e-06	0.000121919	3.81972
Tbx3	3.1051	3.63909	9.48179	7.79119e-06	0.00012232	4.30952
Ppp6r1	-0.642991	7.75738	-9.4744	7.83932e-06	0.000122742	3.66237
Gpm6b	1.62791	4.70631	9.47387	7.84278e-06	0.000122742	4.13908
Rnf187	-0.616819	7.50766	-9.47361	7.84452e-06	0.000122742	3.69226
Cck	1.29554	3.69925	9.47069	7.86361e-06	0.000122902	4.06967
Asb6	-0.911008	5.12601	-9.46648	7.89132e-06	0.000123073	3.95573
Gnl1	-0.757483	5.84512	-9.46634	7.89223e-06	0.000123073	3.84663
Itga5	3.9285	3.59776	9.45527	7.96549e-06	0.000124076	4.26667
Ctsl	0.656918	7.58601	9.44447	8.03772e-06	0.000125061	3.65601
Tjp3	-0.860058	5.33338	-9.44222	8.05285e-06	0.000125157	3.81667
Epb41l2	1.49955	4.23953	9.43946	8.07145e-06	0.000125306	4.1839
Bmp1	-1.67275	3.89366	-9.43598	8.095e-06	0.000125531	4.19269
Lrrc32	1.52235	4.60656	9.43429	8.10645e-06	0.000125569	4.13905
Cisd1	-0.824206	5.81839	-9.41525	8.23684e-06	0.000127447	3.81946
Epb41l4a	-1.49954	4.50596	-9.41258	8.25527e-06	0.00012759	4.01077
Arl4d	2.4861	2.94401	9.4023	8.32677e-06	0.000128453	4.22164
Lyz2	5.50713	7.14268	9.40108	8.33529e-06	0.000128453	3.87278
Clec4e	8.34968	-1.38882	9.40058	8.33882e-06	0.000128453	0.936821
Ctsa	-0.756052	8.64716	-9.399	8.3499e-06	0.000128481	3.519
Slc50a1	-0.870693	6.11597	-9.39523	8.37632e-06	0.000128745	3.76873
Gpx3	2.51438	7.05541	9.3855	8.4451e-06	0.000129603	3.78955
Tmed3	-0.531699	8.49174	-9.38456	8.45177e-06	0.000129603	3.50137
Notch4	2.39751	3.99654	9.38332	8.46059e-06	0.000129603	4.21498
Lcn2	-0.883847	10.87	-9.38144	8.47399e-06	0.000129603	3.30852
Hr	-0.870076	5.9012	-9.38078	8.47868e-06	0.000129603	3.70169
Fam131c	-1.07304	2.85702	-9.37308	8.53376e-06	0.000130301	4.03864
Cadm1	1.27992	5.52315	9.36292	8.60712e-06	0.000131277	3.8866
Smoc1	1.52465	3.56427	9.3607	8.62324e-06	0.000131318	4.09384
Mavs	-1.00181	6.0122	-9.35995	8.62868e-06	0.000131318	3.71895
Kbtbd4	-1.02376	4.86924	-9.35608	8.65681e-06	0.000131602	3.90966
Usp8	-0.65303	6.24082	-9.34511	8.73729e-06	0.000132681	3.67691
Timp2	1.41418	6.95126	9.33803	8.78967e-06	0.000133331	3.68734
Zfp120	-1.11796	4.44454	-9.33124	8.84023e-06	0.000133952	3.90598
Tomm20	0.774643	6.10683	9.32289	8.9028e-06	0.000134611	3.70926
Trps1	1.26317	7.22758	9.32285	8.90312e-06	0.000134611	3.51954
Slfn8	-1.08674	3.95507	-9.32086	8.91811e-06	0.000134651	3.89569
Nsg1	3.43467	3.47766	9.31993	8.92511e-06	0.000134651	4.16421
Sin3b	0.725022	5.95042	9.31726	8.94531e-06	0.00013481	3.70404
Gm35696	-5.49389	0.551261	-9.31547	8.95887e-06	0.000134868	2.66976
Lrrc58	0.609292	7.1802	9.31415	8.96886e-06	0.000134872	3.56946
Nacc2	-0.829951	6.71628	-9.30979	9.00201e-06	0.000135225	3.59155
Lpl	4.022	3.54193	9.30839	9.01264e-06	0.000135229	4.15496
Atat1	-0.909528	5.10921	-9.30652	9.02693e-06	0.000135229	3.79275
Uqcc1	-0.76074	6.01067	-9.30564	9.0337e-06	0.000135229	3.67091
Cyb5r1	-0.721951	5.64816	-9.30465	9.04122e-06	0.000135229	3.73612
Gpihbp1	3.27729	4.6134	9.29848	9.0886e-06	0.000135792	4.1245
Adamts1	4.14829	4.07971	9.29547	9.11186e-06	0.0001359	4.16318
Zfp385b	1.00955	4.86801	9.29428	9.12105e-06	0.0001359	3.72316
Zfp503	0.961788	5.35915	9.29375	9.12514e-06	0.0001359	3.80041
Hspa2	0.918753	6.2625	9.29047	9.15049e-06	0.000136132	3.60992
Iigp1	-0.841795	8.0308	-9.27936	9.23718e-06	0.000137275	3.43206
Tspan5	1.32148	3.98048	9.27642	9.26022e-06	0.000137431	4.04784
Wdr5	-0.7818	5.44737	-9.2755	9.26747e-06	0.000137431	3.73039
Prr15l	1.35126	4.01995	9.27136	9.30016e-06	0.00013776	3.99323
Foxp1	0.950351	6.2997	9.26922	9.31701e-06	0.00013776	3.68385
2610005L07Rik	1.41663	4.38669	9.26893	9.31934e-06	0.00013776	3.9624
Gzf1	-1.02968	4.2075	-9.26714	9.33349e-06	0.000137823	3.93361
Psme1	-0.616259	7.53665	-9.2627	9.36883e-06	0.000137946	3.48454
Arhgef18	0.847392	5.68639	9.26212	9.37344e-06	0.000137946	3.7141
Mtss1	-1.23417	6.5548	-9.26152	9.3782e-06	0.000137946	3.53964
Trpc4ap	-0.603613	8.06709	-9.26111	9.38151e-06	0.000137946	3.43445
Plekha1	1.22261	5.40504	9.25823	9.40449e-06	0.000138138	3.81275
Surf6	-0.919702	4.70191	-9.25656	9.41785e-06	0.000138188	3.84471
Tpi1	-0.560065	9.10618	-9.25307	9.44585e-06	0.000138453	3.34512
Arel1	-0.832466	5.21211	-9.24869	9.48108e-06	0.000138823	3.75134
Sh3tc1	3.74191	2.57866	9.24182	9.53668e-06	0.00013949	3.8372
Plvap	2.26787	7.65657	9.23226	9.61467e-06	0.000140454	3.54257
Mup6	2.52396	0.99904	9.23014	9.63205e-06	0.000140454	4.03834
Cdc25c	-2.36621	2.55808	-9.23004	9.63287e-06	0.000140454	4.09239
Agap3	-0.755382	6.24867	-9.22803	9.64941e-06	0.000140548	3.5961
Abcg2	-0.84009	6.37134	-9.22204	9.69886e-06	0.000140946	3.54591
Klhdc2	-0.603123	6.99916	-9.22144	9.70381e-06	0.000140946	3.47935
Chmp6	-0.833943	6.07136	-9.22104	9.70711e-06	0.000140946	3.61819
Pitpna	-0.720275	8.43785	-9.21282	9.77547e-06	0.000141764	3.36669
Rgr	2.55077	1.65303	9.21182	9.78386e-06	0.000141764	4.03576
Coq8a	0.623456	6.24698	9.209	9.80744e-06	0.000141958	3.52968
Gpr182	3.88829	3.33607	9.20605	9.83215e-06	0.000142049	4.01927
Cd200	0.976029	5.68493	9.20581	9.83417e-06	0.000142049	3.68459
Ppib	-0.678546	7.70479	-9.20421	9.84758e-06	0.000142095	3.41287
Dram2	0.800272	6.44201	9.20175	9.86831e-06	0.000142161	3.55567
Ror1	2.35133	1.72247	9.20124	9.87261e-06	0.000142161	3.99514
Ccdc92	-1.25772	4.37387	-9.19123	9.95749e-06	0.000143153	3.8557
Cd59a	-0.673751	6.71346	-9.1907	9.96206e-06	0.000143153	3.46693
Rae1	-0.7289	5.82277	-9.18731	9.99095e-06	0.00014342	3.59284
Apba3	-0.650124	6.05174	-9.18264	1.0031e-05	0.00014365	3.56695
Frg1	1.1114	5.96455	9.1826	1.00314e-05	0.00014365	3.60624
Trim9	-1.54179	3.46256	-9.18155	1.00404e-05	0.00014365	3.92106
Gbp4	3.58289	4.38369	9.18049	1.00494e-05	0.00014365	4.01236
Cldn7	-0.549795	6.72303	-9.17943	1.00586e-05	0.00014365	3.42463
Alg11	1.26361	4.63369	9.17558	1.00918e-05	0.000143976	3.80036
Serpinh1	-0.729517	7.76591	-9.17049	1.01359e-05	0.000144406	3.39245
Tk1	-1.42963	3.53751	-9.16971	1.01427e-05	0.000144406	3.93271
Pigq	-0.626238	6.68574	-9.16686	1.01675e-05	0.000144589	3.46711
2310022B05Rik	0.897414	5.05861	9.16585	1.01763e-05	0.000144589	3.74858
Wnk2	-1.0955	5.13049	-9.16274	1.02035e-05	0.000144827	3.60069
Flt1	3.44671	4.60379	9.16044	1.02237e-05	0.00014492	4.0008
Papln	-0.776657	7.91706	-9.15962	1.02309e-05	0.00014492	3.25352
Ndufa11	-0.947143	6.35509	-9.15792	1.02457e-05	0.000144983	3.50331
Espn	-2.03988	3.9493	-9.15665	1.02569e-05	0.000144994	3.89772
Mgp	3.15091	4.96397	9.15415	1.0279e-05	0.000145	3.95064
Sertad1	1.37256	4.5788	9.15342	1.02855e-05	0.000145	3.80487
Gpc4	0.892973	6.01207	9.15305	1.02886e-05	0.000145	3.50162
Agpat5	1.21211	4.21373	9.1492	1.03227e-05	0.000145333	3.8914
Nanp	-0.898948	5.06452	-9.14497	1.03603e-05	0.00014563	3.62855
Tmem214	-0.56835	7.05474	-9.14447	1.03647e-05	0.00014563	3.40912
Cdca7	-1.51123	2.85844	-9.14252	1.03822e-05	0.000145727	4.01557
Eif4ebp1	0.949777	5.66337	9.1354	1.04459e-05	0.000146469	3.60437
Sh2d4a	1.23288	4.37341	9.13427	1.04561e-05	0.000146469	3.65645
Iqgap3	-2.11352	2.99901	-9.1318	1.04783e-05	0.000146633	3.95058
Irf2	0.769937	5.60428	9.12821	1.05106e-05	0.000146938	3.61569
Cfap20	0.847345	5.02225	9.12628	1.05282e-05	0.000147035	3.6752
Pik3c2g	4.35392	1.32962	9.12464	1.05431e-05	0.000147074	3.53567
Gpd2	-1.19265	5.29746	-9.12364	1.05521e-05	0.000147074	3.65607
Tmem161a	0.904121	5.88891	9.12075	1.05784e-05	0.000147293	3.54214
Timm10b	-0.919307	6.00242	-9.10466	1.0726e-05	0.000149199	3.48358
Atp6v0a2	-0.710422	6.67032	-9.10259	1.07453e-05	0.000149317	3.41221
Mpeg1	5.3621	2.61349	9.10099	1.07601e-05	0.000149374	3.89874
Cyb5b	0.802096	5.73748	9.08414	1.09177e-05	0.000151412	3.57072
Foxp4	-0.919354	4.87379	-9.07228	1.10302e-05	0.000152819	3.63074
Ntrk2	3.88672	2.53528	9.06546	1.10954e-05	0.000153364	3.67344
Hgsnat	0.81096	5.71576	9.06443	1.11053e-05	0.000153364	3.51295
Nudt3	-0.625741	7.34314	-9.06416	1.11079e-05	0.000153364	3.30759
Ing3	1.17	4.23967	9.06357	1.11136e-05	0.000153364	3.78139
Mfsd1	0.711477	6.88333	9.05587	1.11879e-05	0.000154045	3.34944
Cd34	3.33926	5.45823	9.05549	1.11916e-05	0.000154045	3.78734
Pglyrp1	-1.68332	2.78329	-9.05393	1.12067e-05	0.000154045	3.93418
Vcam1	4.05036	3.68933	9.05388	1.12073e-05	0.000154045	3.95228
Chst14	-0.942821	5.08185	-9.05211	1.12245e-05	0.000154129	3.58354
Mrpl38	-0.867592	5.62881	-9.04642	1.12799e-05	0.000154737	3.47395
H2-T22	-0.983964	4.35578	-9.04482	1.12956e-05	0.0001548	3.66183
Npepl1	-0.683127	6.07388	-9.03874	1.13553e-05	0.000155465	3.43399
S100a10	1.01977	5.91332	9.03073	1.14345e-05	0.000156395	3.48541
Gm26759	1.27562	4.02234	9.02652	1.14764e-05	0.000156814	3.75564
Ikbkb	0.958247	5.49589	9.02398	1.15017e-05	0.000157006	3.52404
Pltp	3.14928	6.77771	9.02219	1.15196e-05	0.000157096	3.54651
Ube2e2	0.817824	5.09802	9.01704	1.15713e-05	0.000157647	3.55928
Cnot7	0.819075	5.29306	9.01445	1.15974e-05	0.000157847	3.5344
Rtl8b	3.68836	4.15165	9.01189	1.16232e-05	0.000158031	3.91644
Spcs3	1.19596	6.16072	9.01086	1.16336e-05	0.000158031	3.41064
Rab19	-1.37692	3.46868	-9.00802	1.16624e-05	0.000158267	3.80853
Reep6	-1.66449	2.81054	-9.00537	1.16893e-05	0.00015832	3.84834
Ar	3.20617	2.20574	9.00436	1.16997e-05	0.00015832	3.8002
Gna11	-0.621007	6.85055	-9.00318	1.17116e-05	0.00015832	3.32735
Foxf1	3.75717	4.97129	9.00317	1.17118e-05	0.00015832	3.84758
Erlin2	0.943255	7.00282	8.99959	1.17483e-05	0.000158659	3.28286
Csrp1	-0.655404	8.50753	-8.99373	1.18084e-05	0.00015924	3.17096
Chst12	1.24594	4.85527	8.99316	1.18142e-05	0.00015924	3.65165
Fxyd5	3.48838	4.86418	8.98219	1.19277e-05	0.000160614	3.78859
Actr1a	-0.650664	7.21475	-8.97823	1.1969e-05	0.000161014	3.2585
Cxcl1	3.35357	2.91473	8.97543	1.19983e-05	0.000161252	3.88834
Tpm4	0.89438	7.37073	8.97322	1.20214e-05	0.000161407	3.25534
Gpr137	-1.13732	3.79094	-8.96599	1.20976e-05	0.000161793	3.75332
Plpp3	0.783512	6.8666	8.96577	1.20999e-05	0.000161793	3.3037
Gm18853	7.39727	-1.31835	8.96527	1.21051e-05	0.000161793	0.793677
Dnajc12	3.60472	1.78419	8.96494	1.21086e-05	0.000161793	3.63959
Antxr2	2.09369	3.95283	8.96405	1.21181e-05	0.000161793	3.83272
Lamb3	-1.13482	5.97662	-8.96365	1.21223e-05	0.000161793	3.37675
Apmap	-0.632566	7.64867	-8.96278	1.21316e-05	0.000161793	3.17516
Scamp5	4.0349	1.70389	8.95936	1.21678e-05	0.000162121	3.51989
Immp1l	-0.654446	6.4258	-8.95354	1.22299e-05	0.000162792	3.29596
Limch1	-1.23317	6.08521	-8.94644	1.2306e-05	0.000163525	3.41177
Soat1	1.69635	3.17479	8.94622	1.23085e-05	0.000163525	3.84881
Pak6	-2.8376	1.06458	-8.9375	1.24027e-05	0.000164472	3.64391
Fam136a	-0.769332	6.21218	-8.93744	1.24034e-05	0.000164472	3.30651
Tmem38a	1.25419	4.48062	8.93014	1.24829e-05	0.000165331	3.60931
Wrn	1.31295	3.88971	8.92932	1.24919e-05	0.000165331	3.74023
Coq10b	1.41844	3.40033	8.92806	1.25057e-05	0.000165356	3.77295
Sdc2	0.846492	7.95275	8.92545	1.25343e-05	0.000165576	3.12448
Sh3bp5l	-0.722412	6.24607	-8.9215	1.25778e-05	0.000165994	3.28767
Cep104	-1.04666	4.83186	-8.91928	1.26023e-05	0.000166159	3.50839
Stard8	2.86045	2.94604	8.91531	1.26463e-05	0.000166582	3.80318
Tmlhe	6.569	1.11173	8.91119	1.26921e-05	0.000167026	2.73752
Sapcd2	-2.18356	1.98771	-8.90583	1.2752e-05	0.000167536	3.83503
Gcdh	0.785459	5.19911	8.90557	1.27549e-05	0.000167536	3.4356
Acot8	-0.995848	4.47822	-8.90385	1.27742e-05	0.000167631	3.55077
Selenoh	-0.864109	4.44634	-8.8996	1.28219e-05	0.000168099	3.55906
Tent5b	-2.15227	1.73828	-8.89444	1.28802e-05	0.000168705	3.82459
Ndor1	-0.618228	6.62867	-8.89083	1.29211e-05	0.000169081	3.1876
AI507597	-8.2095	-1.48211	-8.88042	1.304e-05	0.000170476	0.804726
Dnajb4	1.362	4.03388	8.87739	1.30749e-05	0.000170757	3.67213
Phf11d	-1.21945	6.41861	-8.8761	1.30897e-05	0.000170757	3.21257
E2f1	-1.19235	3.53186	-8.87535	1.30983e-05	0.000170757	3.70812
Rasip1	3.43471	4.99614	8.874	1.3114e-05	0.000170801	3.71202
Muc15	1.15249	7.11923	8.86693	1.31959e-05	0.000171647	3.03641
Cox18	-1.06064	4.18194	-8.86627	1.32036e-05	0.000171647	3.60479
Ccnjl	-1.18461	4.16331	-8.85998	1.3277e-05	0.00017244	3.50005
Arg1	-0.756077	7.18414	-8.8582	1.32978e-05	0.000172549	3.04842
Cdc25b	-1.61958	3.0817	-8.84388	1.3467e-05	0.000174474	3.75238
Fah	-0.653095	6.76922	-8.84352	1.34713e-05	0.000174474	3.12621
Tvp23b	0.737693	7.11224	8.82423	1.3703e-05	0.000177311	3.10109
Extl2	1.18409	3.79829	8.82267	1.37219e-05	0.00017739	3.58194
Mpzl3	0.97574	4.25899	8.81762	1.37833e-05	0.000178019	3.42319
Anxa2	0.836103	8.18643	8.81145	1.38589e-05	0.000178829	3.02426
Pink1	-0.502684	8.00189	-8.81026	1.38735e-05	0.000178852	3.01799
Ipo13	-0.995932	4.65881	-8.8019	1.39767e-05	0.000180014	3.46602
Tmcc3	-0.754809	5.96444	-8.79657	1.40429e-05	0.0001807	3.2562
Naa20	-0.813777	5.23791	-8.79488	1.4064e-05	0.000180805	3.34579
Tmem86a	-1.01419	4.2051	-8.79318	1.40852e-05	0.000180876	3.51977
Galt	-0.936339	4.86297	-8.79235	1.40956e-05	0.000180876	3.37797
Hilpda	1.79364	4.91922	8.7878	1.41526e-05	0.00018144	3.50336
Surf2	-0.93624	4.63657	-8.78512	1.41863e-05	0.000181581	3.40495
Sh3glb1	-0.546847	6.97445	-8.78472	1.41914e-05	0.000181581	3.10602
Fmo2	1.59446	4.82823	8.78382	1.42027e-05	0.000181581	3.56568
Rgs2	2.16039	4.39865	8.77747	1.42831e-05	0.000182327	3.57829
Mphosph6	1.13436	4.89664	8.77714	1.42873e-05	0.000182327	3.37264
Manbal	-0.851904	6.17741	-8.77172	1.43563e-05	0.000183039	3.1627
Slc25a20	-0.761949	5.0163	-8.76634	1.44252e-05	0.000183749	3.33918
Nudt18	-0.910001	4.84068	-8.76526	1.4439e-05	0.000183757	3.36546
Hk1	-0.569217	9.16258	-8.76002	1.45065e-05	0.000184448	2.87425
Rogdi	-0.57444	6.89942	-8.75803	1.45322e-05	0.000184606	3.02387
Pdgfra	1.92659	3.88372	8.75334	1.45931e-05	0.000185049	3.65108
Hspb6	-1.26429	3.35065	-8.75299	1.45975e-05	0.000185049	3.60269
Robo4	3.98048	3.61166	8.7515	1.46169e-05	0.000185049	3.68765
Tmem141	-0.885496	4.16122	-8.75124	1.46204e-05	0.000185049	3.42386
Cbfa2t2	-0.967452	4.85139	-8.74862	1.46545e-05	0.000185313	3.31814
Tradd	1.1621	4.25767	8.74477	1.47048e-05	0.000185781	3.45434
Irx3	0.711522	5.59899	8.74299	1.47283e-05	0.000185908	3.14632
Ywhab	-0.489703	9.01766	-8.73913	1.47791e-05	0.00018638	2.88199
Pnpla7	-0.717767	4.95553	-8.73793	1.47949e-05	0.00018641	3.16081
Mvb12b	-1.3119	3.41543	-8.73286	1.48619e-05	0.000187085	3.59148
Ralgds	-0.605351	6.71284	-8.73178	1.48762e-05	0.000187096	3.04784
Slc38a1	-1.01248	5.17732	-8.72955	1.49059e-05	0.000187211	3.19488
Ash2l	0.907091	5.13715	8.72907	1.49123e-05	0.000187211	3.29197
Frmpd1os	3.00685	1.38316	8.72673	1.49435e-05	0.000187338	3.59417
Sgsm1	-3.41362	0.88455	-8.72629	1.49493e-05	0.000187338	3.17741
Clcn3	1.29616	6.12588	8.71915	1.50449e-05	0.000188366	3.10714
Acaa2	-0.633959	6.73887	-8.70928	1.51783e-05	0.000189865	3.02885
Acd	0.81117	4.83718	8.70515	1.52346e-05	0.000190398	3.34243
Mitd1	-0.957522	4.41067	-8.70037	1.52998e-05	0.000191042	3.3335
Tgif1	0.768029	6.10532	8.69096	1.54292e-05	0.000192485	3.0559
Tubb2a	1.00825	5.75572	8.68722	1.54811e-05	0.000192959	3.19467
Adra2c	-1.14225	5.33018	-8.66865	1.57411e-05	0.000196023	3.12476
Syk	4.18436	0.701908	8.66565	1.57836e-05	0.000196378	2.82536
Apopt1	-0.663284	5.59498	-8.66403	1.58066e-05	0.000196488	3.14392
Map4k4	-0.967402	5.09359	-8.65929	1.5874e-05	0.000196992	3.25341
Eps8l2	-0.545647	8.04786	-8.65827	1.58886e-05	0.000196992	2.83059
Cox6b1	-0.552761	8.29306	-8.65799	1.58926e-05	0.000196992	2.84027
Tsc22d1	0.95926	6.52366	8.6572	1.59038e-05	0.000196992	3.07028
Arpc1a	-0.575243	6.9703	-8.65385	1.59518e-05	0.000197411	2.94853
Ppm1j	-1.37852	3.15649	-8.65192	1.59795e-05	0.00019752	3.52389
Dctn6	1.01668	5.07944	8.64971	1.60113e-05	0.00019752	3.26879
Cd1d1	-0.635112	6.04434	-8.64914	1.60195e-05	0.00019752	3.02043
Mccc2	0.734332	5.33648	8.64914	1.60195e-05	0.00019752	3.13488
Gys1	-0.679267	5.73687	-8.6483	1.60316e-05	0.00019752	3.0244
Hoxa7	6.34176	0.798613	8.64622	1.60616e-05	0.000197714	1.85485
Ift52	-0.762287	5.75969	-8.64175	1.61263e-05	0.000198336	3.05773
Fbxo8	1.47682	3.80483	8.63802	1.61806e-05	0.000198827	3.478
Kansl3	-0.770956	5.72927	-8.63642	1.62039e-05	0.000198938	3.10219
Igfbp4	2.2085	4.34411	8.63227	1.62647e-05	0.000199508	3.51299
Knstrn	-2.32717	3.08128	-8.63045	1.62914e-05	0.000199659	3.47419
Hadha	-0.575339	6.84924	-8.6254	1.63657e-05	0.000200393	2.93996
Myzap	1.37657	4.96567	8.61866	1.64655e-05	0.000201438	3.34656
Dab2	1.88343	4.40645	8.60823	1.66212e-05	0.000203164	3.3956
Fkbp5	-0.813048	5.33508	-8.60482	1.66725e-05	0.000203612	3.02941
Tiam1	1.08737	3.80115	8.60332	1.6695e-05	0.000203708	3.39696
Ncald	0.690521	8.01626	8.59944	1.67536e-05	0.000204244	2.79423
Adgre5	2.88042	5.81811	8.59575	1.68096e-05	0.00020463	3.29263
Inafm1	-0.809199	4.85639	-8.59542	1.68147e-05	0.00020463	3.17794
Mcrip2	-1.5019	3.07789	-8.59407	1.68352e-05	0.000204701	3.48968
Trp53i11	0.783963	5.03561	8.59302	1.68511e-05	0.000204715	3.19233
Mogs	-0.521584	6.82035	-8.59157	1.68732e-05	0.000204805	2.86904
Efnb1	1.21539	4.5422	8.58893	1.69137e-05	0.000205117	3.36537
Egfl7	2.55607	5.86594	8.58533	1.69687e-05	0.000205605	3.24873
Abhd8	-1.1694	4.09099	-8.58287	1.70065e-05	0.000205884	3.38256
Moxd1	-7.64858	1.01549	-8.57989	1.70526e-05	0.000206262	2.39578
Ifi35	-1.04241	6.56845	-8.57785	1.70841e-05	0.000206464	2.93367
Meak7	0.943768	4.90457	8.57359	1.715e-05	0.00020708	3.15166
Gatad2a	0.678286	7.21581	8.56943	1.72149e-05	0.000207683	2.86968
S100b	2.83129	1.51014	8.56542	1.72775e-05	0.000208087	3.38715
Slc12a7	-1.07429	5.75111	-8.5648	1.72872e-05	0.000208087	3.03452
B3gnt3	1.95702	2.80094	8.56301	1.73153e-05	0.000208087	3.53615
Arxes2	2.22735	2.49713	8.56299	1.73157e-05	0.000208087	3.53574
Rab11a	0.570086	7.19431	8.5617	1.7336e-05	0.000208087	2.86245
Cyhr1	-0.600552	6.49902	-8.56156	1.73381e-05	0.000208087	2.91252
Bcl2	-1.02853	6.50564	-8.55801	1.73941e-05	0.000208262	2.89519
Scand1	-0.842903	4.98819	-8.55794	1.73952e-05	0.000208262	3.13894
Vps39	-0.790802	5.39314	-8.55778	1.73976e-05	0.000208262	3.03595
Gm29186	3.02066	0.35715	8.54692	1.757e-05	0.000210145	3.2486
St3gal2	2.82078	2.99811	8.54484	1.76032e-05	0.000210362	3.50215
Ccdc88a	0.83195	5.28338	8.54052	1.76724e-05	0.000211007	3.08072
Amotl2	0.747564	5.84517	8.53213	1.78077e-05	0.00021244	3.01036
Nudt7	0.940752	4.40324	8.53016	1.78397e-05	0.000212498	3.24353
Myadm	-0.618794	8.34083	-8.5296	1.78488e-05	0.000212498	2.73002
Rrm2	-0.879977	4.79902	-8.52901	1.78584e-05	0.000212498	3.06823
Rab20	1.29355	3.68449	8.5271	1.78895e-05	0.000212666	3.32395
Aprt	0.751219	4.97152	8.52626	1.79031e-05	0.000212666	3.11204
Rhbdd2	-0.660874	5.62608	-8.52512	1.79217e-05	0.000212705	2.96149
Hs3st3a1	-2.14265	2.28714	-8.51842	1.80314e-05	0.000213741	3.49531
Lingo1	2.20411	2.49205	8.5178	1.80415e-05	0.000213741	3.48707
Sptan1	-1.05976	8.56861	-8.51607	1.807e-05	0.000213741	2.69685
Arl15	0.909542	5.01546	8.51605	1.80704e-05	0.000213741	3.15266
Zfhx3	1.39875	5.10185	8.51241	1.81303e-05	0.000214267	3.12632
Jmjd1c	0.948561	5.02673	8.51053	1.81614e-05	0.000214452	3.10366
Ppp1r14c	-0.866582	3.75074	-8.50846	1.81956e-05	0.000214675	3.15218
H2-K1	-0.439394	11.4093	-8.49832	1.83647e-05	0.000216486	2.49315
Bub1b	-2.36951	3.08046	-8.49642	1.83966e-05	0.000216678	3.3784
Bik	0.973709	4.4976	8.49386	1.84397e-05	0.000217001	3.16354
Krt80	3.36064	5.45891	8.49281	1.84573e-05	0.000217025	3.279
Rabif	-0.863943	5.80301	-8.48876	1.85257e-05	0.000217541	2.93836
Nucb1	-0.455506	8.85847	-8.48836	1.85325e-05	0.000217541	2.63907
Fitm2	-0.81933	6.9057	-8.48632	1.8567e-05	0.000217745	2.7507
Dolpp1	-0.875247	4.91328	-8.48549	1.85811e-05	0.000217745	3.07475
Atg13	-0.713638	6.45718	-8.48093	1.86587e-05	0.00021847	2.84223
Cers2	-0.516916	7.8307	-8.47735	1.87199e-05	0.000219002	2.704
Apip	-1.00362	4.58082	-8.46539	1.89258e-05	0.000221225	3.1434
Ntmt1	-0.788114	5.92302	-8.4617	1.89898e-05	0.000221597	2.86873
Med19	-0.893495	4.62862	-8.46088	1.90042e-05	0.000221597	3.06064
Epdr1	-0.736546	4.78156	-8.4608	1.90054e-05	0.000221597	3.01749
Gja4	3.68654	4.29674	8.44913	1.92098e-05	0.000223792	3.41439
Smyd2	-0.68145	5.34544	-8.44346	1.93099e-05	0.00022477	2.90368
Plxna1	2.46037	3.1998	8.43721	1.94209e-05	0.000225874	3.42414
Dennd6a	0.768421	6.26892	8.43311	1.94941e-05	0.000226536	2.82734
Ccnd2	2.83314	2.90934	8.42919	1.95644e-05	0.000227162	3.39165
Commd7	-0.766441	6.25599	-8.42674	1.96086e-05	0.000227352	2.81088
Slc6a2	-1.34689	7.14772	-8.42647	1.96134e-05	0.000227352	2.71521
Tmem97	-0.869483	5.41925	-8.42334	1.96698e-05	0.000227816	2.91988
Gm17334	2.24533	2.19989	8.42139	1.97051e-05	0.000227953	3.36372
Aqp5	-0.463456	12.3258	-8.42088	1.97144e-05	0.000227953	2.34063
2510009E07Rik	0.938387	4.98185	8.41922	1.97446e-05	0.000228095	3.04795
Gzmb	9.92944	-0.846892	8.4184	1.97595e-05	0.000228095	0.68476
S1pr1	4.17813	5.46335	8.41451	1.98302e-05	0.000228721	3.26016
Sord	-0.811672	6.13558	-8.41201	1.98758e-05	0.000229058	2.77992
Sik1	2.30209	3.54305	8.41007	1.99113e-05	0.000229277	3.25442
1700037H04Rik	-0.817093	5.4625	-8.40661	1.99748e-05	0.000229642	2.90011
Traf3	-1.18738	3.42349	-8.40654	1.99761e-05	0.000229642	3.26461
Hsd3b7	0.615146	6.86981	8.39889	2.01173e-05	0.000231075	2.70921
4921524J17Rik	1.33974	4.3588	8.39684	2.01553e-05	0.000231082	3.10324
Csdc2	0.560835	6.15855	8.39624	2.01665e-05	0.000231082	2.75393
Polrmt	-0.821593	4.94965	-8.39617	2.01678e-05	0.000231082	2.98981
Tnfsf10	1.35395	4.93402	8.39123	2.02599e-05	0.000231947	3.09012
Exosc2	-0.803198	5.46294	-8.38874	2.03063e-05	0.000232287	2.8886
Hdac5	-0.565823	6.80163	-8.38737	2.0332e-05	0.000232367	2.72045
Ly6c1	5.00361	6.23701	8.38659	2.03467e-05	0.000232367	3.14395
Sdr42e1	0.941626	4.52028	8.3837	2.0401e-05	0.000232795	2.89093
Prss23	3.54945	3.44558	8.38151	2.04422e-05	0.000233074	3.36774
Cfap298	-0.889978	4.62863	-8.37992	2.04723e-05	0.000233226	3.01778
Sec14l2	-0.867582	4.78121	-8.37599	2.05466e-05	0.000233882	2.89281
Cdx2	-7.24167	-1.34858	-8.37462	2.05727e-05	0.000233987	0.618688
Dnase2a	0.952318	4.63783	8.36867	2.06861e-05	0.000235084	3.02582
Mfsd9	1.39909	1.76604	8.36699	2.07182e-05	0.000235257	3.31564
Noxo1	-0.715902	4.67796	-8.3632	2.07908e-05	0.00023589	2.87302
Ube2c	-2.30532	4.25041	-8.36127	2.08279e-05	0.000236118	3.11067
Idh3b	-0.65536	6.25442	-8.35969	2.08583e-05	0.00023627	2.73715
Stk26	1.25798	5.02674	8.35866	2.08782e-05	0.000236303	2.87852
Jagn1	-0.664202	5.48583	-8.35289	2.09899e-05	0.000237374	2.84285
Chd9	1.19807	4.01854	8.34307	2.11817e-05	0.000239348	3.15518
Abcg1	-0.762209	6.4195	-8.33479	2.13448e-05	0.000240995	2.70049
Slc43a3	3.27224	6.01405	8.33274	2.13853e-05	0.000241257	2.99312
Acy1	-1.01376	4.23224	-8.33065	2.14268e-05	0.000241529	2.99722
Lmna	-0.902145	8.13726	-8.32674	2.15047e-05	0.000242097	2.5394
Tarbp2	-1.16978	3.75194	-8.3258	2.15234e-05	0.000242097	3.11864
Sra1	-0.66593	6.44874	-8.3255	2.15294e-05	0.000242097	2.68668
AI506816	-0.62254	5.76186	-8.32365	2.15663e-05	0.000242289	2.61643
Tmcc2	3.11368	4.97313	8.3229	2.15813e-05	0.000242289	3.15871
H2bc4	0.804867	6.34089	8.32098	2.16198e-05	0.000242526	2.70983
Agbl5	-0.894115	4.00735	-8.31793	2.16812e-05	0.000243018	3.02946
Ifitm3	-1.58687	9.31698	-8.31461	2.17481e-05	0.000243571	2.44789
Trabd	-0.509267	7.44657	-8.31008	2.18397e-05	0.000244401	2.55808
Ldb2	3.60496	2.87362	8.30864	2.1869e-05	0.000244532	3.22647
Mfhas1	1.42659	3.30839	8.30411	2.19613e-05	0.000245366	3.25119
Elmo2	-0.778395	5.80753	-8.30101	2.20246e-05	0.000245782	2.74211
Commd3	-0.61639	6.64363	-8.30057	2.20338e-05	0.000245782	2.63446
Vdac2	-0.497667	7.91692	-8.2992	2.20617e-05	0.000245896	2.51457
Dpysl5	2.41279	2.23487	8.28884	2.22755e-05	0.000247489	3.24588
Pdcl3	0.596667	6.54388	8.28847	2.22832e-05	0.000247489	2.64752
Trub2	-0.933605	4.64263	-8.28808	2.22913e-05	0.000247489	2.93547
Lrrc8c	2.33572	4.12849	8.28802	2.22924e-05	0.000247489	3.17696
Myo1c	-0.467654	8.37754	-8.28797	2.22936e-05	0.000247489	2.48294
Suds3	-0.634733	5.96759	-8.28409	2.23741e-05	0.000248185	2.71123
Gjb6	2.96762	1.58967	8.27997	2.24603e-05	0.000248943	3.24092
Ugt8a	-3.68805	1.9698	-8.27736	2.25149e-05	0.000249349	3.27899
Uba52	0.595835	7.80716	8.27495	2.25656e-05	0.000249711	2.50323
Hacd3	-0.817581	6.36484	-8.26777	2.27171e-05	0.000251189	2.58393
Rab15	-0.638772	7.52032	-8.26563	2.27625e-05	0.000251361	2.43625
Ndufa10	-0.509686	6.69741	-8.26533	2.27689e-05	0.000251361	2.57824
Krtcap3	-0.734901	5.39138	-8.26242	2.28309e-05	0.00025167	2.71462
LTO1	-0.897986	5.17731	-8.26232	2.2833e-05	0.00025167	2.80006
Sesn3	1.44747	4.2271	8.25863	2.29117e-05	0.000252337	2.9991
Kat14	-0.823408	4.66534	-8.25774	2.29307e-05	0.000252347	2.90761
2610001J05Rik	0.687109	5.39649	8.25192	2.30557e-05	0.000253381	2.77698
2810001G20Rik	-1.01006	3.85362	-8.25167	2.30611e-05	0.000253381	3.02168
Pla2g7	6.1772	2.77201	8.25008	2.30954e-05	0.000253557	2.87382
Gm32618	1.4929	3.24934	8.24732	2.3155e-05	0.000254011	3.13934
Zcchc3	-1.31448	3.04099	-8.24109	2.32904e-05	0.000255295	3.17214
Col4a2	1.16812	7.08168	8.23783	2.33615e-05	0.000255868	2.59116
Rpl18a	0.567795	8.49373	8.23701	2.33794e-05	0.000255868	2.40877
Tap1	-0.866976	7.74737	-8.23516	2.342e-05	0.00025611	2.45236
Chn2	-0.569251	7.36635	-8.23408	2.34436e-05	0.000256166	2.45287
Pnpla6	1.02388	4.14379	8.22958	2.35425e-05	0.000257045	3.01706
Aff4	1.02721	6.45617	8.22537	2.36355e-05	0.000257859	2.58807
Gabra4	3.86091	1.31879	8.22182	2.37142e-05	0.000258514	2.99495
Hras	-0.704915	6.33302	-8.21926	2.37713e-05	0.000258934	2.6053
Gbp8	5.08688	2.8252	8.2146	2.38753e-05	0.000259863	3.065
Fastk	-0.782675	5.8575	-8.21133	2.39487e-05	0.000259968	2.63449
Hadh	-0.550802	6.92206	-8.21048	2.39676e-05	0.000259968	2.50729
Trir	0.826536	5.59398	8.21025	2.39729e-05	0.000259968	2.71412
Gm47865	1.76619	1.45971	8.20936	2.39929e-05	0.000259968	3.20722
Snrnp200	-0.9984	6.94075	-8.20863	2.40093e-05	0.000259968	2.52165
Plxnd1	2.6708	2.60226	8.20771	2.40301e-05	0.000259968	3.17244
Slc31a2	0.546265	7.61436	8.20767	2.40311e-05	0.000259968	2.43512
Abcb6	-0.79674	5.40563	-8.20752	2.40344e-05	0.000259968	2.68329
Flt4	2.15876	3.02388	8.20588	2.40714e-05	0.000260165	3.21487
Coa6	0.855455	4.3947	8.19569	2.43028e-05	0.000262462	2.93008
Akap8	0.625172	5.78951	8.19299	2.43644e-05	0.000262555	2.64133
Pakap	0.861683	7.03975	8.19269	2.43714e-05	0.000262555	2.5325
Cavin2	1.32288	6.98421	8.19237	2.43786e-05	0.000262555	2.57638
Mmrn2	3.6829	3.6048	8.19201	2.43868e-05	0.000262555	3.20247
Golga7	0.70851	5.83969	8.19008	2.44311e-05	0.000262828	2.64701
Lrrfip1	0.786772	6.06822	8.18622	2.452e-05	0.000263397	2.59937
Ckap5	-0.864572	5.56204	-8.18614	2.45219e-05	0.000263397	2.6769
Egr2	7.78992	0.770026	8.17918	2.46829e-05	0.00026489	1.55601
Vps35	0.926101	6.37639	8.17822	2.47051e-05	0.00026489	2.55775
Ormdl3	-0.506185	6.69323	-8.17767	2.47179e-05	0.00026489	2.48087
Ciao1	-0.633844	6.21184	-8.17555	2.47673e-05	0.00026507	2.54334
Aco2	-0.527369	7.83738	-8.17531	2.47729e-05	0.00026507	2.3855
Erap1	-0.824618	6.50511	-8.17389	2.4806e-05	0.000265108	2.53279
Sbf1	-0.746228	4.84504	-8.17353	2.48145e-05	0.000265108	2.79521
Rbmx	-0.676083	5.70768	-8.16866	2.49285e-05	0.000265798	2.61757
Calhm6	4.28658	0.986749	8.16853	2.49317e-05	0.000265798	2.61431
Tuba1a	1.17133	7.47729	8.16832	2.49365e-05	0.000265798	2.48464
Nf2	-0.757907	5.09012	-8.16678	2.49727e-05	0.00026598	2.68487
Evc2	-1.59208	3.29872	-8.16305	2.50605e-05	0.000266712	3.05754
Fbxw5	-0.715149	6.05515	-8.15991	2.51348e-05	0.000267297	2.56128
Uqcr10	-0.577662	7.46527	-8.15659	2.52137e-05	0.000267932	2.40118
Gss	-0.693554	5.75572	-8.1542	2.52706e-05	0.000268331	2.58013
Ctnnal1	0.848333	4.71493	8.15153	2.53342e-05	0.000268802	2.72332
Asap1	1.96662	3.33839	8.14976	2.53767e-05	0.000269047	3.13448
Med22	-0.90308	6.66667	-8.14645	2.54559e-05	0.000269597	2.45816
Smim20	-0.669206	5.78551	-8.14598	2.54673e-05	0.000269597	2.5652
Map2k7	0.714523	5.27872	8.143	2.55391e-05	0.000270151	2.69721
Rdh12	-0.516187	7.31592	-8.14036	2.56028e-05	0.000270517	2.30349
Atp11b	0.669047	5.96246	8.1396	2.56213e-05	0.000270517	2.53408
Smo	-0.640837	6.45863	-8.13915	2.56321e-05	0.000270517	2.48498
Fam102a	-0.921485	6.78316	-8.13627	2.57019e-05	0.000271049	2.42644
Ifrd1	0.882724	5.82887	8.13406	2.57557e-05	0.000271411	2.58765
Nr3c1	0.825736	6.40355	8.12702	2.59276e-05	0.00027273	2.52097
Usb1	0.971916	4.26702	8.12687	2.59314e-05	0.00027273	2.82958
Ppm1b	0.580822	6.56242	8.12653	2.59397e-05	0.00027273	2.46165
Atp6v0c	0.454838	8.87163	8.11993	2.61021e-05	0.000274229	2.25753
Polr3k	-0.717745	6.50036	-8.11907	2.61233e-05	0.000274245	2.4505
Tasp1	-0.874995	4.14134	-8.11559	2.62095e-05	0.000274942	2.83875
Tmem201	-0.774585	5.11226	-8.11173	2.63055e-05	0.000275742	2.66382
Rbbp9	-0.559188	6.18611	-8.10724	2.64177e-05	0.00027671	2.50232
Arfgap1	-0.867857	6.08998	-8.10634	2.64403e-05	0.000276738	2.51008
Use1	1.11425	4.72131	8.10371	2.65063e-05	0.000277178	2.76594
4631405J19Rik	-3.10669	0.725367	-8.10246	2.65377e-05	0.000277178	2.85092
Ptpn14	-1.86894	3.31456	-8.10228	2.65421e-05	0.000277178	3.04442
Pnisr	0.942783	4.33539	8.10043	2.65886e-05	0.000277455	2.77961
Slc25a12	-0.947695	5.986	-8.09707	2.66736e-05	0.000278133	2.49763
Cuedc2	1.18524	3.55123	8.09529	2.67187e-05	0.000278249	3.00067
Wnk4	-1.80454	2.27232	-8.09505	2.67247e-05	0.000278249	3.06656
Arhgap10	1.02112	3.99216	8.09188	2.68053e-05	0.000278879	2.86592
Hebp2	-0.785435	4.86092	-8.09006	2.68515e-05	0.000279151	2.57889
Zbtb44	1.03652	5.07467	8.08865	2.68874e-05	0.000279316	2.71283
Rnf13	0.795221	7.0243	8.08663	2.69391e-05	0.000279456	2.3789
Pcdhb10	2.9573	0.702827	8.08655	2.69411e-05	0.000279456	2.74979
Set	-0.58517	7.43661	-8.08443	2.69955e-05	0.000279812	2.32621
Inava	-2.16926	1.92571	-8.07911	2.71323e-05	0.000280892	3.09841
Rida	0.670408	5.48521	8.0788	2.71401e-05	0.000280892	2.55563
Tm2d2	0.683131	5.72566	8.07627	2.72056e-05	0.000281361	2.54997
Mapk8ip1	-1.10379	5.77807	-8.06519	2.74937e-05	0.000283952	2.47586
Dnajc1	-0.604542	6.04186	-8.06506	2.74971e-05	0.000283952	2.46987
Trim35	2.65246	3.81833	8.05778	2.76883e-05	0.000285716	3.04769
Rnaseh2c	-0.786322	5.05362	-8.05286	2.78183e-05	0.000286729	2.62157
Ehd3	-0.574592	6.31833	-8.0525	2.78278e-05	0.000286729	2.39176
Srpr	-0.441427	8.5942	-8.04945	2.79087e-05	0.000287334	2.20837
Rnase1	1.60247	1.90578	8.04874	2.79278e-05	0.000287334	2.99645
Paqr4	-0.842065	4.82803	-8.04711	2.79712e-05	0.000287568	2.69568
Tlcd4	-1.16597	3.55843	-8.04422	2.80482e-05	0.000288033	2.82175
Nxf7	-1.22992	2.39769	-8.04386	2.80578e-05	0.000288033	2.95356
Cyp2u1	-2.96379	0.994525	-8.04122	2.81286e-05	0.000288546	2.88501
Slc20a2	0.886697	5.64849	8.03828	2.82075e-05	0.000288945	2.45803
Prickle1	1.22335	4.40542	8.03823	2.8209e-05	0.000288945	2.83478
Hsbp1l1	-0.938958	3.63748	-8.03486	2.82999e-05	0.00028951	2.71119
Vwf	2.91342	4.65485	8.03464	2.83058e-05	0.00028951	2.96172
Itga2	2.05169	2.5494	8.03234	2.8368e-05	0.000289933	3.04243
Bsg	-0.538284	9.81654	-8.02981	2.84366e-05	0.000290291	2.10659
Atp5b	-0.467095	10.1337	-8.02951	2.84447e-05	0.000290291	2.0879
Sod3	1.71499	6.10019	8.02819	2.84806e-05	0.000290444	2.56841
Stau1	-0.904241	6.74782	-8.02673	2.85203e-05	0.000290501	2.34138
Marveld3	0.597978	5.40219	8.02645	2.8528e-05	0.000290501	2.40674
Comtd1	-1.18925	3.45886	-8.02443	2.85829e-05	0.000290847	2.90548
Ndufa13	0.581731	6.82619	8.01976	2.87109e-05	0.000291936	2.32545
Smg5	-0.824828	5.50257	-8.01331	2.88884e-05	0.000293526	2.50635
Ctf1	-0.884768	3.84441	-8.01123	2.89459e-05	0.00029353	2.70048
Gpr137c	1.09986	3.44815	8.01108	2.895e-05	0.00029353	2.80547
Ddx54	-0.55666	6.51505	-8.01001	2.89797e-05	0.00029353	2.35264
Glt28d2	0.838357	4.95262	8.00953	2.8993e-05	0.00029353	2.51066
Fgfr1	0.733777	6.22663	8.00948	2.89942e-05	0.00029353	2.38953
Cdk16	-0.465394	7.52601	-8.00306	2.9173e-05	0.000294918	2.24651
Pitpnm1	-0.675444	5.51883	-8.00303	2.91738e-05	0.000294918	2.44734
Stk16	-0.722408	5.12881	-8.00122	2.92244e-05	0.000295216	2.55514
Tcf7l1	-1.12995	4.42326	-8.00043	2.92466e-05	0.000295225	2.72335
Arxes1	5.69033	-0.439064	7.99557	2.93831e-05	0.000296388	1.1533
Slc35b2	-0.471215	7.56115	-7.99404	2.9426e-05	0.000296605	2.20998
Gm10252	1.65781	6.44749	7.99213	2.948e-05	0.000296934	2.40902
Itpk1	1.02112	4.65143	7.98993	2.95421e-05	0.000297181	2.66356
Ptpn2	0.744854	5.29808	7.98864	2.95788e-05	0.000297181	2.50841
Mgat4a	-1.14641	4.08615	-7.98778	2.96031e-05	0.000297181	2.623
Csf2ra	3.50892	2.94899	7.98621	2.96478e-05	0.000297181	3.00648
1500011B03Rik	-0.735128	5.73668	-7.9861	2.96508e-05	0.000297181	2.39644
Galnt7	0.808651	5.27508	7.9851	2.96793e-05	0.000297181	2.4868
Arhgap44	-1.43846	3.59008	-7.98485	2.96864e-05	0.000297181	2.80644
Atrx	0.743783	7.0292	7.98451	2.96963e-05	0.000297181	2.27959
Syngr2	-0.45078	7.84855	-7.98449	2.96967e-05	0.000297181	2.1815
Zfp868	1.50311	3.01419	7.9837	2.97193e-05	0.000297193	2.94205
Mindy2	0.600784	6.58632	7.98205	2.97662e-05	0.0002974	2.32193
Tspan15	-0.422238	8.581	-7.98147	2.97827e-05	0.0002974	2.12786
Zer1	-0.802329	5.22774	-7.98026	2.98173e-05	0.000297527	2.49888
Plekha3	-0.756402	5.16169	-7.97953	2.98383e-05	0.000297527	2.55396
Jup	-0.446835	9.20734	-7.97802	2.98815e-05	0.000297745	2.10591
Sox9	0.736057	7.31763	7.97408	2.99947e-05	0.000298659	2.14667
Nfasc	1.97656	2.82501	7.97146	3.00705e-05	0.000299199	2.926
Hspa14	-0.952961	4.57617	-7.96575	3.02357e-05	0.00030058	2.62858
Txn2	-0.660847	7.34358	-7.96517	3.02525e-05	0.00030058	2.21903
Plscr2	-1.07803	4.76839	-7.95823	3.04549e-05	0.000302375	2.59779
Msrb3	-1.04582	5.01326	-7.95643	3.05077e-05	0.000302474	2.58015
Cox6a1	-0.530427	8.67329	-7.95641	3.05083e-05	0.000302474	2.10483
Tspan6	2.14457	2.74528	7.95217	3.0633e-05	0.000303493	2.97704
Ubtd1	-1.02069	4.78349	-7.94891	3.07292e-05	0.00030423	2.56457
Klf7	1.05801	5.05557	7.94746	3.07722e-05	0.000304439	2.61728
Psmd14	-0.741789	6.33321	-7.94081	3.09698e-05	0.000305894	2.29537
Ndufs6	-0.573593	6.73964	-7.94074	3.0972e-05	0.000305894	2.25484
Kif4	-1.60164	1.93305	-7.94029	3.09852e-05	0.000305894	2.95161
Pmp22	1.45475	6.15481	7.9353	3.11347e-05	0.00030692	2.45489
Ldb1	-0.572354	5.95878	-7.93519	3.11378e-05	0.00030692	2.36365
Taf13	0.788536	5.55965	7.93437	3.11627e-05	0.00030692	2.39549
Hbegf	2.71075	2.82073	7.93388	3.11774e-05	0.00030692	2.96351
Prkaca	0.649793	6.36838	7.93142	3.12514e-05	0.000307107	2.30031
Eml1	2.76621	3.16404	7.93078	3.12706e-05	0.000307107	2.95962
Wars	0.89731	6.46348	7.93068	3.12736e-05	0.000307107	2.31187
2810004N23Rik	0.873537	5.04893	7.92969	3.13035e-05	0.000307107	2.51064
F2r	2.26804	4.84641	7.92958	3.13068e-05	0.000307107	2.71105
Cs	-0.573757	7.38282	-7.9258	3.14211e-05	0.000308011	2.17463
Kctd17	-0.785456	4.46703	-7.91823	3.16514e-05	0.000309616	2.59324
Crem	1.14268	4.16961	7.9182	3.16523e-05	0.000309616	2.70351
Ccdc163	-1.72236	2.38501	-7.91798	3.16591e-05	0.000309616	2.92089
Cox5a	-0.643021	7.37632	-7.9175	3.16738e-05	0.000309616	2.15675
Slc5a9	0.737249	5.31966	7.91427	3.17727e-05	0.000310363	2.31026
Slc38a7	0.940671	4.52777	7.91126	3.18652e-05	0.000311049	2.56628
Arhgap8	-0.792632	5.82832	-7.90067	3.21931e-05	0.000314029	2.26574
Pknox2	3.04269	2.03176	7.89919	3.22392e-05	0.00031412	2.78586
Stard10	-0.610025	6.50222	-7.89892	3.22475e-05	0.00031412	2.2028
Aldh3a2	-0.818874	6.03578	-7.89258	3.24459e-05	0.000315831	2.31002
Dcaf17	-1.01335	4.38271	-7.88796	3.25914e-05	0.000316982	2.54441
Fbxw17	-1.19005	3.58764	-7.88738	3.26097e-05	0.000316982	2.75638
Blcap	-0.72105	4.72006	-7.88457	3.26985e-05	0.000317623	2.49806
Ctbp2	-0.627194	6.76645	-7.88146	3.2797e-05	0.000318358	2.18007
Tyro3	-0.918207	4.93965	-7.87894	3.28774e-05	0.000318915	2.30577
Sfxn3	-0.481073	7.73	-7.87671	3.29483e-05	0.00031938	2.08883
Hsdl1	0.742625	4.97627	7.87552	3.29866e-05	0.000319514	2.48763
Phospho2	-1.19004	3.7156	-7.87485	3.3008e-05	0.000319514	2.68401
Abl1	-0.895747	5.89771	-7.87392	3.30378e-05	0.00031958	2.27423
Hk3	8.19719	-0.470367	7.87229	3.30901e-05	0.000319834	0.491288
Rwdd4a	1.02356	3.95182	7.87166	3.311e-05	0.000319834	2.65448
Ablim1	1.0778	4.57129	7.86799	3.32282e-05	0.000320753	2.65116
Rpp25l	-0.887156	4.54397	-7.86303	3.33884e-05	0.000322075	2.51031
Zmynd19	-1.50655	4.23521	-7.8592	3.3513e-05	0.000323053	2.51989
Cdk18	-1.23944	3.12425	-7.85604	3.36158e-05	0.000323705	2.7565
H2-D1	-0.628896	12.7957	-7.85569	3.36272e-05	0.000323705	1.76494
Mylk	1.67324	3.70558	7.85106	3.37789e-05	0.000324923	2.80942
Glb1l2	2.83229	1.64893	7.8504	3.38004e-05	0.000324923	2.64317
Sorbs2	1.05346	6.12067	7.84831	3.38693e-05	0.000325179	2.19357
Rad23a	0.566076	6.31269	7.84817	3.38738e-05	0.000325179	2.22261
Lbp	-0.729939	8.0205	-7.84726	3.39039e-05	0.0003252	2.00469
Pex11g	1.07322	3.86229	7.84616	3.39402e-05	0.0003252	2.62327
Nynrin	2.15796	3.2969	7.84598	3.39461e-05	0.0003252	2.83775
Rcc1	-1.20928	3.28893	-7.84498	3.39791e-05	0.000325292	2.71568
Rcc2	-0.508765	7.02911	-7.84408	3.40089e-05	0.000325354	2.1104
Zgpat	-0.727962	4.78246	-7.84112	3.41069e-05	0.000325761	2.42389
Msra	1.01653	4.06931	7.84026	3.41353e-05	0.000325761	2.6186
Pigs	-0.695049	6.7767	-7.83998	3.41448e-05	0.000325761	2.12237
Eif3b	-0.614272	8.12145	-7.83997	3.41452e-05	0.000325761	2.02549
Capn15	-1.27008	4.31935	-7.83795	3.42121e-05	0.000326126	2.56204
Snx5	-0.617114	6.32613	-7.83741	3.42303e-05	0.000326126	2.1921
Vps18	-0.719757	5.32911	-7.82815	3.454e-05	0.000328851	2.33048
1700048O20Rik	-2.61942	1.17956	-7.82387	3.46844e-05	0.00033	2.66968
Dpm2	-0.669213	5.60114	-7.82143	3.47672e-05	0.000330562	2.26515
Nrp2	4.26667	1.46756	7.82067	3.47929e-05	0.000330575	2.31287
Tdrd7	-1.04353	4.78655	-7.81998	3.48161e-05	0.000330575	2.46636
Nos3	3.00404	2.64587	7.81846	3.48677e-05	0.000330839	2.81711
Dad1	-0.512748	8.09815	-7.81558	3.4966e-05	0.000331545	1.99572
Nipal4	-2.15088	1.48145	-7.81362	3.50327e-05	0.000331952	2.84278
Eci2	-0.652609	6.06018	-7.80616	3.52886e-05	0.00033407	2.18102
Fgd5	2.88013	3.10012	7.80571	3.53043e-05	0.00033407	2.8414
2810030D12Rik	2.97901	1.21993	7.80157	3.54473e-05	0.000335195	2.57335
Jam2	-1.4217	5.20759	-7.79824	3.55627e-05	0.000336058	2.39992
Slc19a1	0.806517	4.65052	7.79565	3.56529e-05	0.000336682	2.40613
Gmppb	-0.817155	4.99494	-7.79462	3.56886e-05	0.00033679	2.34783
Cyp4b1	2.6026	5.76671	7.7927	3.57557e-05	0.000337194	2.48299
Sestd1	-0.793389	4.69932	-7.79055	3.58308e-05	0.000337673	2.4121
Mxd1	1.46155	4.4954	7.78754	3.59364e-05	0.00033844	2.48006
Bcl6b	3.31303	2.42521	7.78509	3.60226e-05	0.000338938	2.74437
Mospd2	1.42427	4.98786	7.78465	3.60381e-05	0.000338938	2.35759
Cse1l	-0.85646	5.8233	-7.77938	3.62246e-05	0.000340462	2.18601
Clic4	1.05106	8.48662	7.77662	3.63226e-05	0.000341153	1.96346
Bnip3	0.759604	6.37037	7.77524	3.63716e-05	0.000341382	2.11964
Tmem208	0.746694	5.11834	7.76935	3.6582e-05	0.000342785	2.32862
Rilp	-2.29772	1.26338	-7.76901	3.65942e-05	0.000342785	2.72681
Fbxw2	-0.560941	6.19045	-7.76899	3.6595e-05	0.000342785	2.15561
Tut4	1.25845	4.13888	7.76697	3.66674e-05	0.000343232	2.53287
Gm10130	-2.17558	1.22244	-7.76523	3.673e-05	0.000343587	2.80434
Sirpb1c	6.67793	-2.10396	7.7621	3.68428e-05	0.000344411	0.378829
Slc44a3	-0.529274	6.73493	-7.75828	3.69812e-05	0.000345473	1.98403
Itpkb	1.39605	4.13088	7.75582	3.70706e-05	0.000346075	2.60548
Jarid2	1.08278	4.35669	7.75437	3.71231e-05	0.000346333	2.41715
Lrsam1	-0.715658	5.02678	-7.74487	3.74709e-05	0.000349344	2.30875
Sntb2	0.719974	5.21048	7.73323	3.7902e-05	0.000353126	2.23812
Acer2	1.16386	6.11955	7.73043	3.80067e-05	0.000353864	2.20073
St3gal3	-0.897887	5.07132	-7.72949	3.80417e-05	0.000353954	2.28547
Mafk	0.63333	6.32619	7.72288	3.82901e-05	0.000356026	2.10887
Gm7336	-1.01931	3.79299	-7.71846	3.84571e-05	0.00035734	2.46046
Ass1	-0.689732	6.45017	-7.71677	3.85209e-05	0.000357667	2.04264
Grpel1	-0.593551	6.87353	-7.71617	3.85436e-05	0.000357667	2.00065
Gstt3	-0.552109	6.77947	-7.71264	3.86781e-05	0.000358571	1.95348
Ucp2	-0.705269	9.45487	-7.71225	3.86927e-05	0.000358571	1.80091
Flna	-0.797957	7.64359	-7.71074	3.87506e-05	0.00035872	1.93171
AW011738	-1.14486	3.96128	-7.71048	3.87603e-05	0.00035872	2.35993
Rad51	-1.4813	3.09406	-7.7086	3.88322e-05	0.000359146	2.62986
2310061I04Rik	-1.56918	3.16745	-7.70331	3.90354e-05	0.000360786	2.63391
Spg7	0.81351	4.9236	7.70108	3.91214e-05	0.000361341	2.30537
Pced1a	-1.07916	3.91432	-7.6935	3.94152e-05	0.000363812	2.45613
Ceacam1	-0.455986	9.13342	-7.68996	3.95531e-05	0.000364844	1.7808
Eif2d	-0.562529	6.00386	-7.68737	3.96542e-05	0.000365502	2.07162
Apln	1.19564	4.0011	7.68679	3.96771e-05	0.000365502	2.56485
Yipf4	0.5646	7.65512	7.68395	3.97885e-05	0.000366169	1.88072
Mfap1a	-0.579096	6.24162	-7.6836	3.98021e-05	0.000366169	2.03872
Cfap97	1.0765	3.58499	7.68274	3.9836e-05	0.000366238	2.53058
Mat2b	0.531469	7.01842	7.67713	4.00575e-05	0.000368031	1.95124
Sigirr	-0.656188	5.46572	-7.6754	4.0126e-05	0.000368418	2.173
Mtch2	-0.546215	7.31312	-7.66704	4.04595e-05	0.000371234	1.8957
Car9	-0.826194	3.72792	-7.66391	4.05849e-05	0.000372139	2.22794
Axl	3.3506	3.71542	7.65899	4.07834e-05	0.000373714	2.6694
Nrip1	1.28316	5.26463	7.65316	4.10194e-05	0.000375629	2.20139
Acap3	-0.618719	5.99602	-7.65136	4.10929e-05	0.000376054	2.04937
Chchd6	-0.823903	4.49303	-7.65041	4.11317e-05	0.000376161	2.27046
Polr2c	0.648181	5.68266	7.64803	4.12287e-05	0.000376801	2.11366
Dusp16	1.07141	4.00077	7.64639	4.12956e-05	0.000377165	2.40156
Golga2	-0.649408	6.39278	-7.64481	4.13605e-05	0.00037751	1.96192
Tmem245	0.988856	4.50385	7.64158	4.14932e-05	0.000378472	2.3269
Ivd	-0.808427	6.52407	-7.63942	4.15824e-05	0.000378875	1.95082
Rasgef1b	2.61144	3.53093	7.63915	4.15937e-05	0.000378875	2.5925
Ndufaf3	-0.853874	5.09274	-7.63853	4.1619e-05	0.000378875	2.1828
Plce1	1.81623	3.27195	7.63315	4.18421e-05	0.000380598	2.60631
Bhlhe41	-1.64115	2.71879	-7.6326	4.18647e-05	0.000380598	2.60432
Zbtb10	1.04835	3.96726	7.63161	4.19061e-05	0.000380598	2.31638
Mcoln1	0.819628	5.6096	7.63133	4.19178e-05	0.000380598	2.12773
Anapc2	-0.550383	7.48528	-7.62923	4.20052e-05	0.000381143	1.84623
Wipi2	-0.570377	6.91319	-7.62477	4.21917e-05	0.000382586	1.88989
6530402F18Rik	-1.9561	2.17148	-7.6218	4.23165e-05	0.000383467	2.65906
Gstm5	-0.645748	6.25173	-7.61487	4.26095e-05	0.00038586	1.94286
Slc4a4	5.17026	2.29587	7.61424	4.2636e-05	0.00038586	2.50708
Dcps	-0.654262	5.61543	-7.60953	4.28362e-05	0.000387254	2.04316
Slc16a9	1.59483	3.73409	7.60931	4.28458e-05	0.000387254	2.55593
Cdr2	-0.913578	4.66756	-7.6049	4.30341e-05	0.000388704	2.23524
Mapre2	0.768953	5.93698	7.60219	4.31505e-05	0.000389483	2.03564
Spc24	-1.37088	2.64381	-7.60159	4.31763e-05	0.000389483	2.53316
Hspb1	0.899353	6.76684	7.59604	4.3416e-05	0.000391382	1.92378
Selenon	-0.535108	6.31145	-7.59541	4.34431e-05	0.000391382	1.93975
Impdh1	0.906763	7.00093	7.59014	4.36722e-05	0.000393191	1.90735
Timp3	3.50079	6.59863	7.58917	4.37142e-05	0.000393315	2.12394
Psmd7	0.553145	7.45653	7.5828	4.39931e-05	0.000395569	1.80687
Tmem98	-0.4797	6.80607	-7.58103	4.40709e-05	0.000396011	1.85444
Tfcp2l1	1.56689	4.3285	7.5796	4.4134e-05	0.000396323	2.19404
Rnpepl1	-0.599261	7.07806	-7.57607	4.42899e-05	0.000397265	1.84121
Lepr	3.84141	1.91659	7.57593	4.42961e-05	0.000397265	2.36063
Sec14l4	3.96927	1.3234	7.57428	4.43689e-05	0.000397464	2.20602
Ddx31	-1.05302	3.54373	-7.57414	4.43754e-05	0.000397464	2.39611
Tm9sf4	-0.631947	7.69872	-7.57173	4.4482e-05	0.000398037	1.75499
St3gal6	3.66441	1.97388	7.57086	4.45208e-05	0.000398037	2.37849
Vdac3	0.543549	6.8861	7.57057	4.45338e-05	0.000398037	1.85588
Zscan29	-0.675191	5.04729	-7.56999	4.45597e-05	0.000398037	2.10169
Id1	2.97984	3.04469	7.56948	4.45824e-05	0.000398037	2.61244
Gpd1	0.683609	5.57623	7.56577	4.47478e-05	0.000399257	1.87675
Armcx2	1.34285	3.55794	7.56484	4.47895e-05	0.000399373	2.44549
Shfl	-1.20304	3.32804	-7.56025	4.49959e-05	0.000400956	2.40604
Ndufc1	-0.582564	7.38651	-7.55298	4.53241e-05	0.000403622	1.76453
Abhd13	0.920758	4.9174	7.55055	4.54349e-05	0.000404351	2.09347
Xrcc2	-1.20518	3.54063	-7.54819	4.55424e-05	0.000405048	2.36242
Gm39556	-1.78625	1.39799	-7.54593	4.56457e-05	0.000405707	2.59351
Lrfn4	-0.715226	4.82997	-7.54474	4.56998e-05	0.000405928	2.03118
Nrxn1	3.21584	1.80686	7.54337	4.57626e-05	0.000406169	2.54231
Ube2l6	-1.22865	6.56605	-7.54288	4.57853e-05	0.000406169	1.87193
Smox	-0.850825	5.47204	-7.53993	4.59207e-05	0.000407111	2.00329
H2-Q1	-1.00459	3.50237	-7.53772	4.60225e-05	0.000407601	2.38658
Trafd1	-0.884136	6.38191	-7.53746	4.60346e-05	0.000407601	1.861
Rpl7a	-0.742693	7.50894	-7.53602	4.61012e-05	0.000407931	1.73336
Caprin1	-0.97267	7.79647	-7.53468	4.61634e-05	0.000408222	1.71016
Cd36	0.883445	7.58804	7.53358	4.62142e-05	0.000408411	1.78675
Serping1	3.20517	6.0425	7.52675	4.65322e-05	0.000410961	2.16157
Ank	0.8033	5.85762	7.5249	4.66185e-05	0.000411461	1.87228
C1s1	3.7645	2.40428	7.52381	4.66695e-05	0.00041165	2.46396
Plekhf2	0.629142	5.58615	7.52285	4.67144e-05	0.000411785	1.98737
Cox10	-1.05011	4.09471	-7.51899	4.68961e-05	0.000413125	2.25908
Nbeal2	-1.27042	3.68932	-7.51291	4.71833e-05	0.000415174	2.37122
Pard6g	1.43249	3.62303	7.51281	4.71884e-05	0.000415174	2.46219
Pet100	0.751745	4.78224	7.51215	4.72196e-05	0.000415186	2.10103
Agpat4	3.94052	2.33593	7.51066	4.72902e-05	0.000415545	2.39208
Tirap	-0.740819	5.3588	-7.50663	4.74825e-05	0.000416971	2.00343
Rab8b	1.35438	4.1347	7.50569	4.75275e-05	0.000417005	2.27943
Eef1e1	-0.701636	5.43379	-7.50529	4.75464e-05	0.000417005	1.9342
Mrpl36	-0.62504	5.84178	-7.50263	4.76741e-05	0.000417644	1.89429
Aga	0.731473	4.97972	7.50252	4.76793e-05	0.000417644	2.0483
Sdhd	-0.512283	7.69775	-7.49994	4.78032e-05	0.000418362	1.68267
Rftn1	-1.0516	5.14285	-7.499	4.78482e-05	0.000418362	2.06258
Gpr108	-0.451895	7.31411	-7.49882	4.78569e-05	0.000418362	1.70666
Galk1	-0.814684	5.75187	-7.49831	4.78815e-05	0.000418362	1.88963
Ube2v2	0.553722	5.96355	7.4975	4.79206e-05	0.00041844	1.87921
Coq10a	-0.866469	3.97514	-7.49562	4.80116e-05	0.000418972	2.20196
Stat5a	-0.620547	6.23516	-7.49452	4.8065e-05	0.000419175	1.7943
Mrps6	-0.514302	6.73639	-7.49196	4.8189e-05	0.000419556	1.73581
Cdkn2b	3.03729	1.448	7.49188	4.81926e-05	0.000419556	2.29918
Ncaph2	-0.534336	7.63077	-7.49175	4.81992e-05	0.000419556	1.68472
Ppa1	-0.990326	4.93621	-7.48666	4.84471e-05	0.00042145	2.01385
Rock1	0.590819	6.44602	7.48187	4.86815e-05	0.000423225	1.81179
Ahr	1.58183	4.73226	7.48119	4.87146e-05	0.000423248	2.1902
Itga6	-0.911964	8.05921	-7.47928	4.88089e-05	0.000423803	1.62682
Dll1	0.786493	5.91235	7.47795	4.88744e-05	0.000424107	1.84611
Ehmt1	-0.835948	5.78048	-7.47712	4.89155e-05	0.000424198	1.87992
Ccdc189	-1.10928	3.80938	-7.4728	4.91291e-05	0.000425786	2.18684
Acadl	-0.486707	6.7453	-7.47196	4.91707e-05	0.00042588	1.74516
Eif3m	-0.589107	7.04784	-7.46851	4.93421e-05	0.000427099	1.70096
Cstf1	-0.665368	4.98267	-7.46669	4.9433e-05	0.00042762	1.97561
Dync1li2	0.992487	5.87074	7.46335	4.96e-05	0.000428757	1.89559
BC016579	3.71531	0.337388	7.46283	4.9626e-05	0.000428757	2.04837
Brap	-0.634385	5.64699	-7.46183	4.96765e-05	0.000428926	1.88374
5031425E22Rik	-0.982692	4.07337	-7.45875	4.98313e-05	0.000429996	2.207
Pabpc1	-0.689851	8.64419	-7.45764	4.98871e-05	0.000430206	1.56186
Dixdc1	0.836842	5.73825	7.45704	4.99175e-05	0.000430206	1.83515
Patz1	-0.74358	5.25549	-7.45552	4.99941e-05	0.000430599	1.963
Sox4	0.499843	7.58438	7.44461	5.05491e-05	0.00043511	1.64231
Macf1	0.621864	6.20472	7.43638	5.09723e-05	0.000438482	1.82763
Pllp	2.91093	2.79169	7.4347	5.10591e-05	0.000438855	2.47091
Rhov	-0.82214	3.09215	-7.43432	5.10788e-05	0.000438855	2.14972
Grap	2.81638	3.85343	7.43189	5.12044e-05	0.000439662	2.42739
Nudt14	-0.807103	4.05989	-7.42965	5.1321e-05	0.000440392	2.10625
Phkb	0.898941	5.18952	7.42832	5.13902e-05	0.000440714	1.92557
Ssna1	-0.800613	5.92674	-7.42437	5.15966e-05	0.000442211	1.80312
Rnu3b2	6.66012	-1.55715	7.42209	5.17162e-05	0.000442963	0.278547
Ncbp1	-0.80732	4.61673	-7.42139	5.1753e-05	0.000443006	2.04714
Smarca2	0.577642	6.47232	7.41895	5.18811e-05	0.000443561	1.78558
Bace2	-1.34943	3.30787	-7.41894	5.18817e-05	0.000443561	2.3668
F8a	-1.08337	3.72923	-7.41445	5.21186e-05	0.000445313	2.20554
Trmt6	-0.888294	4.03617	-7.41286	5.22027e-05	0.000445521	2.06821
BC005624	-0.531442	5.79669	-7.41278	5.2207e-05	0.000445521	1.80739
Serinc2	-0.47927	7.05734	-7.4059	5.25736e-05	0.000448374	1.61392
Ndufb9	-0.546761	8.05143	-7.40247	5.2757e-05	0.00044949	1.54392
Cldn34c1	1.41313	2.52979	7.40224	5.2769e-05	0.00044949	2.43057
Emilin1	3.43457	2.9524	7.40156	5.2806e-05	0.00044953	2.4444
Kdelr3	-1.56869	2.55591	-7.40016	5.28812e-05	0.000449858	2.4207
Tapbpl	-0.817283	6.4885	-7.39963	5.29093e-05	0.000449858	1.69924
Dhodh	0.780728	4.59081	7.39898	5.29446e-05	0.000449884	1.98383
Srgn	4.02534	4.9883	7.39781	5.30074e-05	0.000450143	2.2908
Cyp20a1	0.73979	4.84948	7.39594	5.31085e-05	0.000450726	1.98377
Pim3	1.0686	5.57972	7.39528	5.31441e-05	0.000450752	1.87819
Dnaaf3	-1.57571	1.71419	-7.38934	5.34664e-05	0.00045321	2.43468
Bhlha15	-0.754903	6.61543	-7.38614	5.36407e-05	0.000454411	1.60579
Mpp6	-0.802409	5.31378	-7.38284	5.38213e-05	0.000455519	1.7567
Polr1b	-0.655522	4.94485	-7.38256	5.38371e-05	0.000455519	1.90996
Rtn1	0.511321	6.35723	7.38175	5.38815e-05	0.000455618	1.68874
Dnttip1	-0.807427	5.79119	-7.37575	5.4212e-05	0.000458135	1.74372
Cdkl5	1.2367	3.82495	7.3739	5.43142e-05	0.000458719	2.17838
Cd8a	6.89543	-2.14676	7.37315	5.43559e-05	0.000458793	0.264881
Cds2	-0.836559	5.98421	-7.37171	5.44354e-05	0.000459185	1.77244
Pdgfb	2.12888	2.63379	7.37016	5.45218e-05	0.000459636	2.42117
Il3ra	3.20659	1.11963	7.36906	5.45826e-05	0.000459869	1.97244
Zfp937	-0.932827	3.46434	-7.36746	5.46719e-05	0.000460127	2.08309
Csrp2	1.46844	2.52575	7.36733	5.46793e-05	0.000460127	2.40047
Clec14a	3.00639	5.14731	7.36582	5.47637e-05	0.000460558	2.16563
Llgl1	-0.814865	6.04905	-7.36488	5.48161e-05	0.00046072	1.73001
Gm4737	-0.802793	4.31829	-7.36242	5.49542e-05	0.000461602	2.00639
Chchd5	-0.758002	4.95455	-7.35934	5.5127e-05	0.000462774	1.87805
Pcmtd1	1.03834	6.50151	7.3534	5.54628e-05	0.000465074	1.64456
Tent4b	1.12226	3.76669	7.35295	5.54883e-05	0.000465074	2.1477
Malat1	1.05548	9.89815	7.35272	5.55012e-05	0.000465074	1.37391
Pccb	0.609108	6.18819	7.34402	5.59972e-05	0.000468947	1.67157
Dpm1	-0.559558	6.30757	-7.33976	5.62416e-05	0.000470711	1.64639
Rgl1	2.27405	4.40775	7.33731	5.63829e-05	0.000471369	2.2042
Nectin2	-0.573071	6.66019	-7.33676	5.64147e-05	0.000471369	1.58762
Tor2a	-0.690468	5.37988	-7.33616	5.64491e-05	0.000471369	1.77995
Gpaa1	-0.565044	5.9946	-7.33604	5.64559e-05	0.000471369	1.69787
Slc30a1	1.38923	3.67082	7.33523	5.65031e-05	0.00047148	2.2133
Gatc	-0.655264	5.70807	-7.33079	5.67602e-05	0.000473342	1.73459
Aktip	0.618738	6.18179	7.32937	5.68429e-05	0.000473383	1.66893
Tcn2	-0.379207	10.3112	-7.32887	5.68724e-05	0.000473383	1.31973
Ndfip1	0.442274	8.27942	7.32864	5.68856e-05	0.000473383	1.45221
Gata2	4.07729	3.61869	7.32806	5.69191e-05	0.000473383	2.37962
Ap1m1	0.955284	5.30385	7.32728	5.69646e-05	0.000473383	1.8494
Crebbp	0.655712	5.92743	7.32713	5.69735e-05	0.000473383	1.7129
Mdh2	-0.543115	8.15984	-7.32662	5.70034e-05	0.000473383	1.45477
Idua	-0.71373	4.81812	-7.32545	5.70715e-05	0.000473666	1.87023
Ikzf1	1.02396	3.59084	7.32401	5.71563e-05	0.000474087	2.02518
Gm4070	5.37164	3.11832	7.31789	5.75156e-05	0.000476783	2.31347
Gm6166	2.39406	1.71757	7.31292	5.78096e-05	0.000478925	2.34813
Ackr2	4.10355	3.67422	7.31236	5.78428e-05	0.000478925	2.36381
Nol3	1.11647	3.55384	7.3111	5.79178e-05	0.000479124	2.17936
Copz1	-0.416881	8.25591	-7.3108	5.79358e-05	0.000479124	1.42808
Arpin	-0.867551	4.66227	-7.30912	5.80355e-05	0.000479577	1.93429
Pdzd2	0.960771	5.61621	7.30863	5.80648e-05	0.000479577	1.77334
St6gal1	1.86639	2.14396	7.30814	5.80939e-05	0.000479577	2.35697
Clcn4	0.564939	6.30033	7.30741	5.81375e-05	0.000479648	1.62975
Mdfic	1.38607	2.75558	7.30684	5.81716e-05	0.000479648	2.32717
Tmem120a	-0.836926	4.64486	-7.30489	5.8288e-05	0.000480323	1.89879
Klhl13	-0.830971	5.24772	-7.30375	5.83565e-05	0.000480501	1.77961
Tmem184a	-0.633577	6.37844	-7.30338	5.83786e-05	0.000480501	1.53832
Rock2	0.652965	5.74213	7.29658	5.87879e-05	0.000483583	1.75224
Epb41l1	-1.0416	6.1917	-7.2943	5.89259e-05	0.000484432	1.59695
Kat2a	-0.604395	5.7604	-7.29368	5.89636e-05	0.000484456	1.6711
Chaf1b	-0.942368	3.18316	-7.29011	5.91804e-05	0.00048595	2.04775
Gm11175	1.90656	2.42123	7.28892	5.92529e-05	0.000486258	2.33115
Gfer	-0.988786	3.71307	-7.28666	5.93905e-05	0.000487101	2.05957
Ssbp2	1.11632	3.3636	7.28571	5.94489e-05	0.000487183	2.17984
Med26	1.29816	3.47603	7.28535	5.94706e-05	0.000487183	2.11434
Cul4a	0.748844	5.76745	7.28354	5.95816e-05	0.000487804	1.68743
Chchd2	-0.472001	8.8349	-7.28043	5.97725e-05	0.00048908	1.36008
Tbc1d2b	1.71646	3.29539	7.27929	5.98432e-05	0.00048937	2.25092
Zdhhc20	0.75232	5.64666	7.2721	6.02879e-05	0.000492153	1.68669
Emc8	0.689478	4.73617	7.27158	6.03199e-05	0.000492153	1.86468
Qsox2	-0.878764	5.3463	-7.27121	6.03429e-05	0.000492153	1.71359
Reep1	3.10531	1.28192	7.27089	6.03631e-05	0.000492153	2.03717
Rabep2	0.73304	6.47879	7.2706	6.03812e-05	0.000492153	1.53787
Smarca5	0.873525	6.07195	7.27036	6.03957e-05	0.000492153	1.62978
Eif2b1	-0.529881	6.0281	-7.26874	6.04967e-05	0.000492686	1.60982
Plekha6	0.983902	5.47589	7.268	6.05431e-05	0.000492776	1.72092
Zbtb38	0.594967	5.93474	7.26678	6.06192e-05	0.000493107	1.62818
Gprc5a	3.38314	3.27855	7.26573	6.06849e-05	0.000493353	2.31786
Mall	2.46444	2.21754	7.26443	6.07666e-05	0.000493729	2.31671
P2rx4	-0.446295	8.04383	-7.26275	6.08715e-05	0.000494293	1.37892
Palmd	0.648901	6.53228	7.26138	6.09579e-05	0.000494705	1.55303
Nfx1	-0.555176	6.0894	-7.26081	6.09936e-05	0.000494706	1.58338
Sema4g	-1.28081	2.47068	-7.25878	6.11214e-05	0.000495169	2.17315
Pnpla2	-0.648706	8.35632	-7.25829	6.11526e-05	0.000495169	1.3605
Lipa	0.626275	7.33471	7.25821	6.11574e-05	0.000495169	1.45112
D8Ertd738e	0.658183	6.47627	7.25468	6.13807e-05	0.000496687	1.54503
Plk2	1.70848	5.60568	7.25356	6.14514e-05	0.000496971	1.75199
Cldn1	-0.857527	4.81138	-7.25191	6.15562e-05	0.000497528	1.66964
Etv4	-0.800755	4.14902	-7.24468	6.20178e-05	0.000500969	1.75592
Nck2	-0.443961	7.38066	-7.24217	6.21789e-05	0.000501979	1.39717
Tnks	1.36162	4.34715	7.24034	6.22964e-05	0.000502635	1.90871
Larp4b	0.658363	5.90941	7.23763	6.24713e-05	0.000503754	1.59889
Nelfcd	-0.844425	5.71421	-7.23596	6.25797e-05	0.000504336	1.63642
Bmp6	2.58675	3.85867	7.23395	6.27097e-05	0.000505091	2.21989
Laptm5	5.46332	3.90917	7.22516	6.3283e-05	0.000509414	2.27306
Tsc22d3	0.775208	5.97707	7.22173	6.35077e-05	0.000510927	1.58507
Fbln2	-0.526367	7.44281	-7.21863	6.3712e-05	0.000512274	1.40014
Ltk	-1.66528	2.09551	-7.21675	6.38362e-05	0.000512976	2.08929
Gm9774	-1.0198	3.34103	-7.2146	6.39791e-05	0.000513827	2.05018
Trp53	-0.575761	6.04058	-7.21313	6.40761e-05	0.00051431	1.54647
Tecpr2	-1.03212	3.30187	-7.21138	6.41928e-05	0.000514949	1.97957
Cdkn2aip	1.17669	3.33121	7.20611	6.45443e-05	0.00051747	2.06541
Cdc20	-1.78129	3.67646	-7.20091	6.48941e-05	0.000519716	1.89337
Ndrg1	-0.949532	7.08525	-7.20083	6.48991e-05	0.000519716	1.39722
Irf2bp1	-0.485227	6.27545	-7.1975	6.51237e-05	0.000521214	1.49803
Arsb	-1.14162	5.48474	-7.19665	6.51815e-05	0.000521325	1.59713
Rnaseh2a	0.804039	4.77419	7.19619	6.52124e-05	0.000521325	1.77065
Gmip	1.18809	3.46229	7.19547	6.52615e-05	0.000521417	1.95488
Nelfe	-0.52513	5.75757	-7.19145	6.55346e-05	0.000523299	1.55114
Nkd1	2.73347	4.28709	7.18731	6.58172e-05	0.000525254	2.09558
Cope	0.658978	7.16159	7.18462	6.60015e-05	0.000526299	1.39507
mt-Nd6	0.981532	7.36959	7.18429	6.60238e-05	0.000526299	1.37562
Galk2	-0.594996	6.19297	-7.18297	6.61149e-05	0.000526723	1.46353
Insr	1.52926	3.55514	7.17905	6.6385e-05	0.000528458	2.06331
Dnajb9	0.833392	5.1912	7.17871	6.64086e-05	0.000528458	1.65078
Slc6a15	-1.81322	1.73143	-7.17298	6.68057e-05	0.000531313	2.20801
Trim65	-1.13611	3.25239	-7.1696	6.70411e-05	0.00053249	2.01856
Adipor1	-0.409965	8.74289	-7.16943	6.70531e-05	0.00053249	1.24086
Gimap6	3.46258	4.01509	7.16902	6.70815e-05	0.00053249	2.16199
Phb2	-0.483073	6.84512	-7.16866	6.71068e-05	0.00053249	1.38628
Foxm1	-1.38087	2.54488	-7.16334	6.74799e-05	0.000535146	2.10818
Rad18	-1.09941	3.78156	-7.16214	6.75641e-05	0.000535508	1.91316
Zbtb18	1.32343	3.72362	7.16082	6.76574e-05	0.000535942	1.94723
Acyp2	1.11562	4.02685	7.15365	6.8165e-05	0.000539656	1.91301
Sp100	-1.12473	6.12272	-7.15296	6.82138e-05	0.000539735	1.49021
Gm16136	0.609017	4.89332	7.15153	6.83156e-05	0.000540233	1.55413
Bdh1	-0.814752	3.69034	-7.14941	6.84671e-05	0.000541124	1.77707
Mtmr10	0.780336	5.73617	7.1478	6.8582e-05	0.0005414	1.5253
0610012G03Rik	-0.602112	5.72632	-7.14748	6.86049e-05	0.0005414	1.51239
Mrps18b	-0.73473	4.65343	-7.14683	6.86517e-05	0.0005414	1.71263
Zbed3	-0.658668	4.93694	-7.14674	6.86578e-05	0.0005414	1.64519
Fastkd5	-1.73847	3.11814	-7.14614	6.87008e-05	0.000541432	2.01488
Syt3	3.46773	1.06536	7.14546	6.87498e-05	0.000541512	1.91435
Tnfaip2	3.29693	3.08554	7.14329	6.89058e-05	0.000542433	2.19084
Lonp2	0.568861	6.15448	7.13944	6.91834e-05	0.000544311	1.44698
Keap1	-0.585639	6.43804	-7.13816	6.92757e-05	0.000544728	1.41884
Ints11	-0.56735	6.03703	-7.13629	6.94118e-05	0.00054549	1.46214
Stat1	-0.877772	7.81403	-7.13513	6.94955e-05	0.000545818	1.25497
Fbxo31	0.756452	5.04325	7.13462	6.95329e-05	0.000545818	1.66693
Ly6g6e	0.836683	3.9867	7.13409	6.95712e-05	0.000545818	1.77263
Ahcy	-1.00949	3.71326	-7.13188	6.97321e-05	0.000546772	1.89699
Rnd3	1.19314	4.25823	7.1305	6.98327e-05	0.000546969	1.85005
Gid8	-0.870846	4.1497	-7.13046	6.98358e-05	0.000546969	1.77991
Tmx4	-0.873335	5.75033	-7.11743	7.0794e-05	0.000554162	1.48615
Xrcc5	0.867851	4.13899	7.11618	7.08872e-05	0.000554533	1.78156
Ephb3	-0.899742	5.47744	-7.11533	7.09503e-05	0.000554533	1.52609
Zfand6	0.502474	6.68521	7.11518	7.09611e-05	0.000554533	1.35762
Arhgef15	2.56618	4.23705	7.11278	7.11397e-05	0.000555617	2.02026
Slc13a2	-2.62637	1.12759	-7.11106	7.12686e-05	0.000556311	2.12089
Dpp9	-0.657522	5.03166	-7.10911	7.14141e-05	0.000557024	1.60121
Cox8b	1.74606	2.07871	7.10876	7.144e-05	0.000557024	2.15599
Itpka	-2.14575	1.84711	-7.10662	7.16004e-05	0.000557962	2.15708
Gm11266	1.36938	2.42099	7.10563	7.16751e-05	0.000558231	2.09049
Itga2b	1.60971	3.81221	7.10488	7.17311e-05	0.000558354	2.00312
Traf4	-0.544367	6.5881	-7.1041	7.17902e-05	0.000558502	1.30148
Qk	1.04089	6.22223	7.103	7.18728e-05	0.000558832	1.48639
Fgd3	-2.77447	0.385703	-7.10113	7.2014e-05	0.000559617	2.03472
Nadk	-0.403906	7.66604	-7.09685	7.23382e-05	0.0005616	1.23994
Irf8	5.09825	3.00994	7.09669	7.235e-05	0.0005616	2.12199
Pcbp4	-0.842145	4.29162	-7.09287	7.26405e-05	0.000563541	1.76739
Rspry1	0.84744	4.18627	7.08916	7.2924e-05	0.000565426	1.74638
Ccdc34	-0.811103	4.4218	-7.08729	7.3068e-05	0.000566005	1.67375
Mapkbp1	-1.43121	3.34838	-7.08713	7.30801e-05	0.000566005	1.91375
Trp53rka	-0.863737	4.97948	-7.08526	7.32237e-05	0.000566801	1.60116
Zfp324	-1.41744	1.70154	-7.07987	7.36392e-05	0.000569415	2.00989
Fgd4	1.25141	3.11196	7.07976	7.36483e-05	0.000569415	1.91921
D030025P21Rik	-1.25776	2.50827	-7.07929	7.36841e-05	0.000569415	1.93922
Sfn	0.756194	4.74387	7.07806	7.37801e-05	0.000569839	1.45993
Acp1	-0.525499	6.44017	-7.07573	7.3961e-05	0.00057092	1.31531
Grk3	5.13641	2.25402	7.07445	7.40608e-05	0.000571373	2.00941
Tspo	-0.750903	7.76875	-7.0714	7.42985e-05	0.000572745	1.20806
Qpct	-0.71346	4.9977	-7.07111	7.4321e-05	0.000572745	1.55125
St14	-0.442856	8.12443	-7.06559	7.47539e-05	0.000575665	1.10958
Crim1	3.59182	2.45749	7.06523	7.47826e-05	0.000575665	2.06768
Psmb5	-0.529167	6.22832	-7.0633	7.49342e-05	0.000576326	1.34882
Sfrp1	-0.854092	5.7105	-7.06309	7.49514e-05	0.000576326	1.43598
Bet1	0.583185	5.33598	7.06224	7.50183e-05	0.000576521	1.50143
Il2rg	4.87212	4.46377	7.06038	7.51651e-05	0.000577132	2.0578
Dmtn	1.97713	2.31538	7.06019	7.51807e-05	0.000577132	2.10577
Lrrc41	-0.584798	6.73744	-7.05737	7.54039e-05	0.000578526	1.2862
Tex264	-0.4939	6.57991	-7.05636	7.54842e-05	0.000578823	1.30184
Cmtm8	-0.649459	5.00077	-7.05393	7.5678e-05	0.000579693	1.50724
Entpd6	-0.893092	4.13622	-7.05389	7.5681e-05	0.000579693	1.68788
Pcdh17	3.79634	1.67604	7.0505	7.59522e-05	0.00058145	1.82228
Cpne1	-0.778064	5.42502	-7.04828	7.613e-05	0.00058249	1.50279
Car12	0.713231	7.46401	7.04	7.67977e-05	0.000587277	1.06609
Ceacam20	-3.1319	0.475862	-7.03892	7.68855e-05	0.000587625	1.94412
Kat2b	0.892122	4.35613	7.03788	7.69701e-05	0.000587868	1.69524
Birc3	1.16279	3.64092	7.03749	7.70019e-05	0.000587868	1.84597
Pcdhb11	2.14505	1.59069	7.03616	7.71098e-05	0.000588369	2.06107
Rusc1	-0.88994	4.00745	-7.0348	7.72207e-05	0.000588892	1.7622
Efemp2	-0.866396	5.09064	-7.02982	7.76281e-05	0.000591675	1.53015
H2-Q2	-0.569002	5.72828	-7.02928	7.76726e-05	0.00059169	1.37493
Mapk13	-0.582812	5.97034	-7.02802	7.77757e-05	0.000592151	1.27223
Eif4e3	-0.874874	4.78772	-7.0251	7.80165e-05	0.000593659	1.54208
Mbd3	-0.592449	6.19756	-7.02375	7.81279e-05	0.000594182	1.31761
Edem2	-0.524714	6.62175	-7.02323	7.8171e-05	0.000594185	1.25009
Zeb2	3.72906	2.26495	7.02057	7.83905e-05	0.000595195	1.9668
Btbd2	-0.557069	6.09415	-7.02054	7.83935e-05	0.000595195	1.32658
Vapb	-0.94917	6.11065	-7.01939	7.84891e-05	0.000595195	1.34366
Arl2bp	0.757194	5.77313	7.01931	7.8495e-05	0.000595195	1.44506
Lactb2	1.00119	4.20243	7.01904	7.85178e-05	0.000595195	1.70882
Tpm1	-0.458014	7.31173	-7.01673	7.871e-05	0.000596327	1.17772
Cpox	0.791333	4.6088	7.0157	7.87959e-05	0.000596653	1.48815
Gpr180	-0.735897	5.05825	-7.01494	7.88593e-05	0.000596701	1.51325
Scrn1	-2.36516	2.80392	-7.01459	7.8888e-05	0.000596701	2.02519
Cog2	0.876778	4.89758	7.01223	7.9086e-05	0.000597873	1.54815
Eif3j1	-0.55753	5.50605	-7.01138	7.91572e-05	0.000598086	1.39136
S100a6	2.02832	4.43289	7.00146	7.99934e-05	0.000603946	1.77172
Fli1	3.38557	2.53642	7.00115	8.00196e-05	0.000603946	2.02221
Cerk	1.65133	2.8651	6.99586	8.04693e-05	0.000607011	2.00391
Ptp4a3	2.09807	4.91894	6.99515	8.05295e-05	0.000607136	1.69813
Pafah2	0.684505	5.28728	6.99454	8.05816e-05	0.000607199	1.38649
Mrpl14	-0.53553	6.33675	-6.99293	8.07194e-05	0.000607908	1.24913
Pls1	3.78663	2.24528	6.99028	8.09472e-05	0.000609294	2.01142
Prrc1	-0.510633	6.20394	-6.98681	8.12457e-05	0.00061121	1.26183
Plch2	1.05787	3.03624	6.98332	8.15469e-05	0.000613145	1.80761
Fgfr3	2.15012	3.5688	6.97782	8.2025e-05	0.000616406	1.93559
Hoxa5	3.41323	1.28213	6.97655	8.21359e-05	0.000616906	1.70124
Arhgap22	-1.56833	2.24087	-6.97286	8.24588e-05	0.000618874	1.993
Id3	3.06438	4.62511	6.97254	8.24868e-05	0.000618874	1.82963
Ttc21b	-1.23798	3.38358	-6.97072	8.26463e-05	0.000619736	1.80336
Plaat3	-0.499429	6.56107	-6.96646	8.30212e-05	0.000622212	1.17765
Actn4	-0.384259	11.5161	-6.96583	8.30772e-05	0.000622253	0.823537
Cd274	3.83063	4.12756	6.96539	8.31161e-05	0.000622253	1.82147
Plcb4	-0.659109	5.50356	-6.96329	8.33019e-05	0.000623308	1.36467
Usp6nl	-0.82633	5.04295	-6.95963	8.36274e-05	0.000625407	1.42034
Emid1	-0.336521	9.12677	-6.959	8.36833e-05	0.000625489	0.935796
Mcl1	0.630175	6.99114	6.95632	8.39219e-05	0.000626936	1.15012
Tgfb1i1	2.47851	3.39642	6.95464	8.40723e-05	0.000627429	1.96391
Ppfia3	-2.6741	0.973779	-6.95386	8.41426e-05	0.000627429	1.92261
Morn2	-0.731361	4.23944	-6.95353	8.41716e-05	0.000627429	1.52607
Dyrk2	1.25466	4.81483	6.95277	8.42404e-05	0.000627429	1.51162
Irgm2	-0.845874	6.64469	-6.95183	8.43241e-05	0.000627429	1.18064
Abca7	-0.853238	4.08957	-6.95114	8.43866e-05	0.000627429	1.66073
Irgm1	-0.733246	7.29903	-6.95106	8.43936e-05	0.000627429	1.06813
Mast2	-0.925943	5.34872	-6.95081	8.44161e-05	0.000627429	1.40291
Pih1d1	-0.674982	5.12583	-6.95078	8.44187e-05	0.000627429	1.40469
Selp	3.35538	0.893516	6.95056	8.4439e-05	0.000627429	1.69312
Eif6	-0.727018	7.16734	-6.94944	8.45393e-05	0.000627803	1.1147
Klf9	0.916269	6.49315	6.94899	8.45797e-05	0.000627803	1.20809
Thap11	0.764459	4.57823	6.94838	8.46348e-05	0.000627824	1.55753
Hyi	-0.833826	3.98258	-6.94796	8.46727e-05	0.000627824	1.6614
Bcar1	0.87169	4.91014	6.94607	8.48438e-05	0.000628675	1.51139
Kmt5a	-0.595257	6.88017	-6.94569	8.48779e-05	0.000628675	1.10621
Grtp1	0.984867	4.52304	6.94337	8.50881e-05	0.000629777	1.57648
Nol9	-0.69971	4.68958	-6.94305	8.51173e-05	0.000629777	1.48124
Itm2c	-0.495456	8.73091	-6.94151	8.52567e-05	0.000630474	0.976678
Tpd52l2	-0.540078	6.33157	-6.94098	8.53058e-05	0.000630501	1.1865
Mon1a	-0.786769	4.31015	-6.9403	8.53669e-05	0.000630607	1.53676
Dnaja2	0.781362	6.15833	6.93969	8.54224e-05	0.000630607	1.22591
9130019O22Rik	-1.22389	3.01626	-6.93898	8.54878e-05	0.000630607	1.87268
1600014C10Rik	-0.686617	5.73132	-6.93802	8.55756e-05	0.000630607	1.23612
Atp5g1	-0.491618	7.92025	-6.93797	8.55799e-05	0.000630607	1.02357
Itsn1	-0.708561	4.86191	-6.93783	8.55921e-05	0.000630607	1.42521
Tmprss2	-0.503319	5.81883	-6.93203	8.61242e-05	0.000634191	1.21623
Samm50	-0.494276	6.83064	-6.92946	8.63605e-05	0.000635595	1.11417
Ccdc50	0.85164	4.84067	6.92807	8.6489e-05	0.000636204	1.42565
Ldlrad3	-1.0459	4.76436	-6.9245	8.68192e-05	0.000638162	1.40554
Ppp1r16b	3.02649	3.57362	6.9242	8.68469e-05	0.000638162	1.93689
Wwox	1.04973	3.992	6.92236	8.7018e-05	0.000639082	1.60639
Tubgcp4	-0.999165	4.29816	-6.91992	8.72455e-05	0.000640353	1.54229
Arl6ip4	-0.588573	5.67352	-6.91951	8.72832e-05	0.000640353	1.2624
Pgap2	-0.583674	5.85129	-6.91818	8.74079e-05	0.00064093	1.2254
AL731706.1	-0.99029	4.36902	-6.91695	8.75226e-05	0.000641432	1.5017
Unc45a	-0.656092	5.8837	-6.91328	8.78668e-05	0.000643479	1.25743
Cenpm	-1.379	2.14988	-6.91284	8.79083e-05	0.000643479	1.8642
Slc25a3	-0.3911	7.7068	-6.91203	8.79841e-05	0.000643479	1.01366
Gtf2ird2	-1.05138	3.51178	-6.912	8.79869e-05	0.000643479	1.70687
Atp5j	-0.494835	8.71944	-6.90824	8.8342e-05	0.000645226	0.935689
Gtpbp1	-0.705249	5.02912	-6.9081	8.83554e-05	0.000645226	1.37796
Tmx1	0.750708	6.63313	6.90793	8.83714e-05	0.000645226	1.12565
Nip7	0.815347	4.363	6.90735	8.84257e-05	0.000645226	1.5498
Nup214	-0.760478	5.38151	-6.90702	8.84576e-05	0.000645226	1.28695
Nrbp2	-0.545661	6.30138	-6.90333	8.88073e-05	0.000647437	1.12575
Sc5d	-0.618372	5.15856	-6.90185	8.89481e-05	0.000648124	1.35249
D230025D16Rik	1.11562	4.25661	6.90127	8.90033e-05	0.000648173	1.59958
Snapin	0.719773	5.37365	6.9008	8.9048e-05	0.000648173	1.32621
BC028528	3.29923	4.3431	6.8997	8.91533e-05	0.000648599	1.81275
Tstd2	-0.587188	5.55842	-6.8992	8.92014e-05	0.00064861	1.25751
Emcn	3.68522	3.04439	6.8983	8.92874e-05	0.000648897	1.94378
Rragd	1.59137	3.2848	6.89695	8.94169e-05	0.000649498	1.62353
Grcc10	-0.423035	6.94468	-6.88928	9.0155e-05	0.000654518	1.06341
Rap2a	-0.938315	4.53327	-6.88595	9.04774e-05	0.000656515	1.52389
Eif3d	-0.487163	6.50011	-6.88206	9.08555e-05	0.000658915	1.11158
Pcdhb7	0.99317	3.49608	6.88066	9.09921e-05	0.000659562	1.67915
Gm43579	-1.58876	1.22788	-6.87884	9.11699e-05	0.000660507	1.87456
Elf5	-0.691145	5.76727	-6.87451	9.15947e-05	0.000663239	1.04923
Tspan1	-1.11394	3.8024	-6.87257	9.17861e-05	0.00066428	1.55018
Lpcat3	-0.471522	6.63701	-6.8718	9.18616e-05	0.00066448	1.08524
Smad7	0.688714	5.13588	6.87	9.20396e-05	0.000665367	1.38245
Ndufs2	-0.446756	6.63292	-6.8696	9.20798e-05	0.000665367	1.08378
Gpbp1	0.695288	6.23507	6.86724	9.23135e-05	0.00066636	1.11958
Trmt44	-1.07455	3.18167	-6.86684	9.23527e-05	0.00066636	1.71793
Ppp1r16a	-0.596246	5.74466	-6.86676	9.2361e-05	0.00066636	1.19373
Rbl2	1.26881	5.29241	6.86596	9.24404e-05	0.000666586	1.2743
Rbl1	-1.24832	3.5747	-6.86435	9.26009e-05	0.000666991	1.61407
Gm10499	-1.20287	3.1112	-6.86435	9.2601e-05	0.000666991	1.70774
Dipk1a	1.9464	3.18776	6.86395	9.26403e-05	0.000666991	1.81318
Fndc3a	-0.726256	5.85287	-6.86236	9.2799e-05	0.000667788	1.16172
Cytip	2.34213	3.29381	6.85902	9.31329e-05	0.000669681	1.77859
Mrps36	-0.599705	5.37379	-6.85877	9.31583e-05	0.000669681	1.24737
Kiss1r	-1.39482	2.04849	-6.85774	9.32608e-05	0.000669723	1.85448
Rhobtb2	-1.02948	3.87414	-6.8574	9.32948e-05	0.000669723	1.56628
Fbxl3	0.936075	4.85412	6.85727	9.33086e-05	0.000669723	1.38616
Shisa5	-0.675459	9.30236	-6.85641	9.33942e-05	0.000669992	0.847172
Slc25a5	-0.509864	8.87884	-6.85393	9.36439e-05	0.000671277	0.862587
Mto1	-0.814857	4.34485	-6.85368	9.36699e-05	0.000671277	1.45683
Kmt5b	0.863468	5.25019	6.85291	9.37471e-05	0.000671484	1.25558
Zfp358	0.713939	4.76682	6.85159	9.38803e-05	0.000672092	1.41738
Gm20431	-1.37811	4.77556	-6.85	9.40409e-05	0.000672896	1.32645
Nub1	-0.523949	5.99745	-6.84513	9.45358e-05	0.000675807	1.1455
Adsl	-0.54432	6.08174	-6.84504	9.4545e-05	0.000675807	1.11304
Ifit3b	-2.11062	4.36415	-6.84281	9.47726e-05	0.00067677	1.44135
Cybb	7.88779	1.48243	6.84277	9.4777e-05	0.00067677	1.31699
Ccdc152	1.32318	3.21329	6.84033	9.50261e-05	0.0006782	1.76985
Gvin1	3.74607	3.5984	6.83792	9.52736e-05	0.000679618	1.83558
Rgmb	0.609946	5.34112	6.83669	9.53995e-05	0.000680017	1.27438
Eea1	0.83462	5.11265	6.83642	9.54273e-05	0.000680017	1.33172
Dpp10	-5.33756	0.194155	-6.83534	9.55387e-05	0.000680463	1.11015
Slc2a1	0.616941	7.37408	6.83476	9.55984e-05	0.000680516	0.932263
Etv1	0.808345	7.7378	6.83432	9.5644e-05	0.000680516	0.89955
Galnt10	-0.438917	7.97316	-6.8329	9.57902e-05	0.000681208	0.878477
Cd300c2	7.57009	-2.30555	6.83033	9.6057e-05	0.000682486	0.0358253
Tubg1	-1.06985	4.44668	-6.83022	9.60681e-05	0.000682486	1.41988
Ggh	-0.475352	7.76611	-6.82933	9.61601e-05	0.000682523	0.905575
Exosc4	-0.608205	5.41952	-6.82922	9.61714e-05	0.000682523	1.20101
Ubc	0.639874	10.6242	6.82826	9.62714e-05	0.000682647	0.734599
Sox17	3.53915	3.21963	6.82796	9.63023e-05	0.000682647	1.87072
Lox	5.26844	1.16573	6.82748	9.63528e-05	0.000682647	1.17201
Pank2	-0.694407	5.32435	-6.82716	9.63852e-05	0.000682647	1.21869
Pnpla8	0.731522	6.77059	6.82665	9.64386e-05	0.000682677	1.00432
Cdcp1	-0.835784	6.20137	-6.8251	9.66008e-05	0.000683477	1.04337
Slc35f5	0.512814	6.72957	6.82348	9.67692e-05	0.000684321	1.01358
Tox3	2.11297	1.87097	6.82211	9.69131e-05	0.00068499	1.86587
Rbm10	-0.860914	5.22617	-6.82052	9.70791e-05	0.000685816	1.24927
Akr1a1	-0.409829	9.03927	-6.81964	9.71712e-05	0.000686118	0.816249
Anp32b	-0.638695	6.75795	-6.81314	9.78565e-05	0.000690606	0.98644
Ubd	4.9308	-0.463631	6.80828	9.83718e-05	0.00069389	0.782086
Morn4	-0.760817	4.0063	-6.80099	9.91515e-05	0.000699036	1.42174
Atp6v0e	0.538626	8.02672	6.80038	9.9217e-05	0.000699143	0.863107
Atpif1	-0.649767	7.7215	-6.79803	9.94694e-05	0.000700567	0.880473
Lefty1	6.64225	-1.23242	6.79684	9.95974e-05	0.000700994	0.00770248
Ufsp2	0.679985	5.0104	6.79653	9.96308e-05	0.000700994	1.24468
Synpo	1.47644	3.26714	6.79539	9.97544e-05	0.000701253	1.72543
Cyb5a	0.682163	6.99618	6.79526	9.97685e-05	0.000701253	0.978541
Nadk2	1.08839	3.91071	6.79326	9.99841e-05	0.000702109	1.45536
Trak1	-0.482103	6.96295	-6.7932	9.99912e-05	0.000702109	0.951219
Cpsf1	-0.636046	6.46774	-6.79066	0.000100267	0.00070369	1.00356
Zdhhc3	-0.516288	7.52258	-6.78735	0.000100627	0.00070586	0.894858
Nup35	-0.766045	4.22384	-6.78635	0.000100736	0.000706269	1.3384
Prom2	-0.618449	6.47808	-6.78484	0.000100901	0.000707068	0.873541
Otud4	1.30711	3.93306	6.78408	0.000100984	0.000707296	1.48308
Hace1	0.842615	3.30686	6.78257	0.00010115	0.000708102	1.50722
Fstl1	2.62385	3.4553	6.77493	0.000101991	0.000713461	1.75308
Ndufb10	-0.678259	6.83473	-6.77469	0.000102018	0.000713461	0.947964
Panx1	-1.56132	2.38049	-6.77319	0.000102185	0.000714267	1.70172
Plagl1	1.76038	2.86013	6.76926	0.000102622	0.000716757	1.70292
Sec31a	-0.459896	7.51624	-6.76906	0.000102644	0.000716757	0.879855
Rin3	3.52838	2.93575	6.7685	0.000102706	0.000716831	1.80955
Cdca2	-1.94301	2.11655	-6.76678	0.000102898	0.000717811	1.73953
Ifitm2	-0.671063	8.82433	-6.76326	0.000103293	0.000720203	0.776968
Nuak2	1.98981	2.72439	6.76244	0.000103384	0.000720478	1.71579
2200002D01Rik	-0.799163	3.8895	-6.76094	0.000103553	0.000721023	1.42787
Zbtb9	-0.958661	3.6333	-6.76083	0.000103566	0.000721023	1.49999
Podxl2	2.59101	1.93265	6.76008	0.00010365	0.00072125	1.78421
[truncated: 6,390 more rows]

## Sheet: Parameters
	Parameter
Project	degregori_DCC_RNAseq_Aug2024.RDS
Exp group	FLU
Control group	PBS
Date	2024-09-16 12:09:17
