# Supplementary material for: Respiratory viral infections awaken metastatic breast cancer cells in lungs
Source: Nature. 2025 Jul 30;645(8080):496–506. doi: 10.1038/s41586-025-09332-0 (PMC12422975; doi:10.1038/s41586-025-09332-0)
Supplement: Supplementary file 4 — Significant differentially expressed genes in the scRNA-seq dataset comparing CD4 effector cells from MMTV-Her2 mice versus wild type. [file 41586_2025_9332_MOESM4_ESM.xlsx]

## Sheet: CD4+ effector T
CD4+ effector T, Her2+IAV vs. WT+IAV, 15dpi
Gene	p_val	avg_log2FC	pct.1	pct.2	p_val_adj
mt-Co2	2.97492e-81	-1.66842	0.42	0.77	4.82235e-77
mt-Co3	6.45668e-80	-1.71657	0.231	0.628	1.04663e-75
Col1a1	2.13042e-77	-1.61734	0.044	0.371	3.45341e-73
Cd52	4.5811e-75	-1.01532	0.883	0.942	7.42596e-71
Tmsb4x	1.36197e-65	-0.555806	0.997	1	2.20776e-61
Tnfaip3	3.49702e-62	1.4751	0.632	0.267	5.66867e-58
Mgp	3.3384e-61	-1.60044	0.076	0.375	5.41155e-57
Zfp36l2	8.55791e-50	1.06255	0.881	0.709	1.38724e-45
mt-Atp6	4.39471e-49	-1.41393	0.263	0.566	7.12383e-45
Klf6	5.47224e-49	1.42469	0.658	0.37	8.87051e-45
Id2	9.18873e-44	-1.04764	0.757	0.863	1.48949e-39
mt-Nd1	5.13763e-43	-1.44635	0.179	0.446	8.3281e-39
Trac	3.40601e-41	-0.663374	0.929	0.945	5.52114e-37
B2m	1.43787e-40	-0.670626	0.819	0.873	2.33078e-36
Dusp1	4.1628e-37	1.33612	0.492	0.207	6.7479e-33
Ets1	3.57726e-36	0.581177	0.962	0.91	5.79874e-32
Srsf5	1.59855e-35	0.971246	0.582	0.312	2.59125e-31
Sparc	2.49224e-34	-1.19299	0.08	0.285	4.03991e-30
Igkc	4.5774e-34	-1.00403	0.457	0.702	7.41997e-30
mt-Co1	5.11204e-34	-1.12822	0.36	0.605	8.28662e-30
Ctla4	8.73376e-34	1.13984	0.586	0.33	1.41574e-29
Fn1	1.22387e-33	-1.02726	0.037	0.209	1.9839e-29
mt-Atp8	2.02769e-33	-1.00797	0.4	0.635	3.28689e-29
Dusp5	2.45009e-33	1.22944	0.582	0.344	3.9716e-29
S100a4	1.08653e-32	-0.873144	0.624	0.808	1.76127e-28
Dynll1	1.2705e-32	-0.999121	0.124	0.347	2.05948e-28
Ly6a	1.79621e-31	-0.773849	0.65	0.838	2.91165e-27
Arhgef1	7.95618e-31	0.564245	0.901	0.801	1.2897e-26
S100a11	1.43787e-29	-0.710462	0.704	0.805	2.33079e-25
mt-Cytb	1.30856e-28	-1.09201	0.185	0.405	2.12117e-24
Gadd45b	1.33098e-28	-1.14576	0.189	0.41	2.15752e-24
Rsrp1	2.50987e-28	0.744106	0.66	0.423	4.0685e-24
Eef2	8.59794e-28	0.760135	0.666	0.457	1.39373e-23
Itpkb	5.43961e-27	0.863259	0.523	0.289	8.81761e-23
H2-K1	1.2226e-26	0.520096	0.913	0.807	1.98184e-22
Slfn2	5.00563e-26	-0.742808	0.596	0.757	8.11413e-22
Gpr171	1.02442e-25	-0.934486	0.129	0.322	1.66059e-21
Ifitm2	4.75749e-25	-1.29936	0.083	0.255	7.71189e-21
Ifitm3	8.98538e-25	-0.878465	0.037	0.175	1.45653e-20
Mbnl1	2.95987e-24	0.601696	0.788	0.611	4.79795e-20
Gimap3	8.12867e-24	0.62774	0.779	0.609	1.31766e-19
Crlf3	6.08475e-23	0.788587	0.581	0.371	9.86337e-19
Limd2	8.05565e-23	-0.698675	0.585	0.725	1.30582e-18
Tnf	1.23944e-22	-0.99892	0.176	0.365	2.00912e-18
Vps37b	3.66667e-21	0.887396	0.367	0.164	5.94367e-17
Hspa1b	5.46824e-21	1.45467	0.225	0.062	8.86402e-17
mt-Nd4l	5.53635e-21	-0.887338	0.137	0.307	8.97443e-17
Gimap1	1.03394e-20	0.684744	0.638	0.453	1.67601e-16
Tab2	1.63079e-20	-0.72276	0.284	0.488	2.6435e-16
Fxyd5	1.74927e-20	-0.582673	0.731	0.793	2.83557e-16
Zc3hav1	1.78382e-20	0.660958	0.604	0.412	2.89157e-16
Lgals1	1.91065e-19	-0.74238	0.174	0.348	3.09717e-15
Cxcr4	1.91089e-19	1.01457	0.232	0.072	3.09755e-15
Sh3bgrl3	2.58518e-19	-0.555465	0.693	0.788	4.19058e-15
Cirbp	4.80524e-19	0.755429	0.427	0.236	7.78929e-15
Thy1	5.37692e-19	-0.539825	0.845	0.879	8.71599e-15
mt-Nd3	8.46052e-19	-0.78044	0.043	0.158	1.37145e-14
Col1a2	9.8594e-19	-0.695196	0.029	0.134	1.59821e-14
Clec2d	1.0859e-18	-0.594263	0.643	0.795	1.76024e-14
Dnajb1	2.22419e-18	0.832117	0.391	0.21	3.60541e-14
Fam107b	3.14406e-18	0.585086	0.727	0.584	5.09652e-14
mt-Nd4	4.01921e-18	-0.762562	0.068	0.199	6.51514e-14
Fos	4.28723e-18	1.0918	0.32	0.141	6.94961e-14
Ccr5	4.50675e-18	-0.865976	0.18	0.35	7.30544e-14
Crebzf	6.05461e-18	0.737762	0.283	0.116	9.81453e-14
Lat	1.55753e-17	0.456759	0.888	0.801	2.52476e-13
Sumo2	2.13294e-17	-0.692482	0.101	0.244	3.45749e-13
Rgs1	4.90395e-17	0.729454	0.614	0.434	7.9493e-13
Tnfsf10	5.81361e-17	-0.770856	0.124	0.272	9.42387e-13
Kif21b	7.68314e-17	0.549574	0.653	0.478	1.24544e-12
Sirt7	1.62273e-16	0.690119	0.39	0.217	2.63045e-12
Pdcd4	1.71562e-16	0.695467	0.641	0.496	2.78101e-12
Tsc22d3	2.08619e-16	0.910618	0.354	0.192	3.38171e-12
Bcl11b	4.97586e-16	0.53291	0.646	0.474	8.06588e-12
Eef1a1	5.4835e-16	-0.292578	0.985	0.979	8.88875e-12
Dnaja1	7.35287e-16	0.803516	0.381	0.22	1.1919e-11
Ptpn7	8.83405e-16	-0.710752	0.367	0.52	1.432e-11
Col3a1	1.78147e-15	-0.668396	0.047	0.152	2.88776e-11
Ramp1	1.98677e-15	-0.796388	0.154	0.305	3.22055e-11
Cnbp	3.09405e-15	0.662978	0.321	0.164	5.01545e-11
Bgn	3.4e-15	-0.759327	0.063	0.178	5.5114e-11
H2-D1	4.54569e-15	0.434481	0.813	0.717	7.36856e-11
Pim1	9.70777e-15	0.706642	0.543	0.379	1.57363e-10
Fau	1.50316e-14	0.337864	0.899	0.817	2.43663e-10
Itk	2.42535e-14	0.447758	0.762	0.653	3.9315e-10
Nr4a1	2.64231e-14	0.721199	0.186	0.059	4.28318e-10
Jmy	2.7318e-14	0.650607	0.184	0.061	4.42825e-10
mt-Nd5	3.13622e-14	-0.765407	0.173	0.316	5.08382e-10
Elmo1	5.34204e-14	-0.542409	0.516	0.653	8.65944e-10
Jpt1	5.62227e-14	0.519681	0.605	0.45	9.1137e-10
Arpc4	5.81541e-14	-0.609845	0.181	0.326	9.42677e-10
Glrx	6.14067e-14	-0.676335	0.405	0.537	9.95403e-10
Myh9	8.53646e-14	0.545461	0.621	0.481	1.38376e-09
S1pr4	1.02957e-13	0.640826	0.624	0.495	1.66894e-09
Anp32a	1.1658e-13	0.536331	0.65	0.499	1.88976e-09
Cdc42se1	1.18305e-13	0.564866	0.563	0.417	1.91772e-09
Rnf187	1.40369e-13	0.557021	0.604	0.457	2.27538e-09
Stk4	1.707e-13	0.606849	0.322	0.173	2.76705e-09
Cpt1a	2.31764e-13	0.671789	0.205	0.08	3.75689e-09
Mcl1	2.43408e-13	0.405922	0.801	0.684	3.94565e-09
Hmgb1	2.48476e-13	0.490276	0.339	0.181	4.0278e-09
Cox6b1	4.74537e-13	0.670538	0.319	0.179	7.69224e-09
Selplg	7.46364e-13	-0.485687	0.619	0.725	1.20986e-08
Hexim1	9.4473e-13	-0.745336	0.227	0.365	1.53141e-08
Atp2b1	1.05114e-12	0.664277	0.361	0.219	1.7039e-08
Arglu1	1.4043e-12	0.462917	0.398	0.24	2.27637e-08
Arhgef18	1.43953e-12	0.542005	0.54	0.385	2.33348e-08
Fgl2	1.57625e-12	-0.717613	0.311	0.472	2.5551e-08
Eif3f	1.89229e-12	-0.513213	0.376	0.519	3.0674e-08
Tspo	3.08665e-12	0.509159	0.579	0.44	5.00347e-08
Arpc2	3.53655e-12	-0.557084	0.349	0.48	5.73274e-08
Lcp1	3.79589e-12	-0.334574	0.89	0.887	6.15314e-08
Cd28	3.96525e-12	0.495903	0.624	0.485	6.42767e-08
Hspa1a	4.2679e-12	0.94839	0.158	0.052	6.91827e-08
Hnrnpul1	4.67555e-12	0.45158	0.681	0.578	7.57906e-08
Cd3g	5.06282e-12	-0.374337	0.861	0.877	8.20683e-08
Bcl3	6.73891e-12	-0.638262	0.164	0.296	1.09238e-07
Pdcd1	1.21406e-11	-0.678117	0.304	0.44	1.96798e-07
Ccdc88c	1.41304e-11	0.494876	0.415	0.264	2.29054e-07
Spp1	1.51299e-11	-0.704819	0.081	0.181	2.45255e-07
Ifi47	1.53694e-11	-0.487061	0.356	0.505	2.49139e-07
Naca	2.02946e-11	-0.517084	0.358	0.492	3.28976e-07
Pkm	2.22109e-11	-0.570452	0.349	0.48	3.60038e-07
Per1	3.15298e-11	0.577635	0.362	0.221	5.11098e-07
Ccnl2	3.92572e-11	0.45858	0.484	0.336	6.36359e-07
Atp5j	3.95601e-11	-0.54403	0.131	0.247	6.4127e-07
Esyt2	6.4182e-11	0.468044	0.512	0.364	1.04039e-06
Itgb7	7.08622e-11	0.434952	0.563	0.432	1.14868e-06
Top2b	7.4771e-11	0.515064	0.369	0.233	1.21204e-06
Sntb1	8.25988e-11	0.562286	0.295	0.165	1.33893e-06
Sfr1	8.34333e-11	-0.561151	0.193	0.32	1.35245e-06
Rab11b	8.44698e-11	0.557467	0.213	0.1	1.36926e-06
Cdkn1b	8.99759e-11	0.426332	0.546	0.398	1.45851e-06
Klf2	1.26204e-10	0.804269	0.368	0.227	2.04577e-06
Eif3h	1.3336e-10	-0.569674	0.286	0.415	2.16176e-06
Glipr1	1.45452e-10	-0.540426	0.124	0.237	2.35777e-06
Dgka	1.46352e-10	0.370162	0.713	0.602	2.37237e-06
Zmiz1	1.6579e-10	-0.559113	0.184	0.307	2.68745e-06
Ddit4	1.78858e-10	-0.49975	0.192	0.322	2.89929e-06
Znrf2	1.81739e-10	0.471453	0.586	0.47	2.94599e-06
B4galnt1	1.94037e-10	0.470463	0.543	0.408	3.14534e-06
AA467197	2.57609e-10	-0.631187	0.079	0.173	4.17583e-06
Arhgap45	2.65292e-10	0.312798	0.864	0.78	4.30039e-06
Vezf1	3.02672e-10	-0.552744	0.117	0.22	4.90632e-06
Lrp10	3.27371e-10	0.464158	0.614	0.501	5.30668e-06
Cnn2	3.49327e-10	-0.349274	0.773	0.827	5.66259e-06
Plec	3.88463e-10	0.631906	0.543	0.444	6.29698e-06
Utrn	3.89257e-10	0.559418	0.304	0.176	6.30985e-06
Srrm2	4.04204e-10	0.379469	0.592	0.454	6.55214e-06
Tap1	4.09488e-10	0.398242	0.651	0.529	6.6378e-06
Ccdc9	4.30464e-10	0.562377	0.262	0.144	6.97782e-06
Lfng	5.71721e-10	-0.450313	0.568	0.68	9.2676e-06
Itga4	5.74746e-10	0.484907	0.535	0.412	9.31663e-06
Stim1	5.77691e-10	0.596466	0.302	0.176	9.36437e-06
Eif4b	6.53383e-10	0.545145	0.432	0.315	1.05913e-05
Txnip	6.54505e-10	0.435128	0.839	0.732	1.06095e-05
Igfbp7	6.62708e-10	-0.450257	0.046	0.123	1.07425e-05
Cdk11b	7.59776e-10	0.50549	0.305	0.182	1.2316e-05
Eif4a2	7.71313e-10	0.399943	0.639	0.52	1.2503e-05
H3f3a	8.46572e-10	0.491429	0.481	0.358	1.37229e-05
Tmsb10	8.55806e-10	-0.434407	0.835	0.886	1.38726e-05
Slc25a5	8.55938e-10	-0.516597	0.12	0.223	1.38747e-05
Ctsw	9.66741e-10	-0.587689	0.368	0.488	1.56709e-05
Csrnp1	9.80303e-10	0.552992	0.13	0.045	1.58907e-05
Rrbp1	1.01478e-09	-0.623029	0.154	0.264	1.64496e-05
Leng8	1.07201e-09	0.418679	0.472	0.327	1.73772e-05
Tcf7	1.17242e-09	0.58203	0.356	0.223	1.90049e-05
Fbxl12	1.26599e-09	0.498899	0.203	0.097	2.05217e-05
Mxd4	1.38083e-09	-0.515913	0.315	0.444	2.23832e-05
Ppp1r12c	1.46332e-09	0.533308	0.345	0.226	2.37204e-05
Vasp	1.47432e-09	-0.334977	0.753	0.819	2.38987e-05
Reep5	1.47702e-09	-0.45371	0.337	0.467	2.39425e-05
Mast3	1.59663e-09	0.520538	0.386	0.268	2.58813e-05
Ppp1r15a	1.71831e-09	0.423741	0.306	0.181	2.78537e-05
Isg20	1.77142e-09	-0.527479	0.187	0.305	2.87147e-05
Cant1	2.26495e-09	0.51099	0.252	0.14	3.67148e-05
Gpr183	2.28572e-09	0.446819	0.259	0.138	3.70515e-05
Tagap	2.40866e-09	0.535637	0.367	0.236	3.90445e-05
Plcb2	2.74494e-09	0.497455	0.19	0.09	4.44955e-05
Tma7	2.85813e-09	-0.411982	0.307	0.432	4.63302e-05
Sars	3.10564e-09	0.594913	0.208	0.107	5.03424e-05
Arpc3	3.46994e-09	-0.468256	0.305	0.427	5.62477e-05
Gbp5	3.54828e-09	-0.517925	0.057	0.134	5.75176e-05
Klf3	3.61033e-09	0.586967	0.208	0.102	5.85234e-05
Ctla2a	3.72596e-09	-0.531518	0.41	0.526	6.03977e-05
Vps54	3.83106e-09	-0.462334	0.473	0.592	6.21015e-05
Vti1a	4.0502e-09	0.508032	0.244	0.134	6.56537e-05
Gdi1	4.12646e-09	0.474882	0.421	0.295	6.68898e-05
Ms4a6b	4.28222e-09	-0.336722	0.722	0.795	6.94148e-05
Lamp2	5.01735e-09	-0.489584	0.117	0.216	8.13312e-05
Rgs2	5.59918e-09	0.535585	0.234	0.127	9.07627e-05
Tram1	6.8407e-09	-0.419072	0.422	0.546	0.000110888
Gpr68	7.19455e-09	-0.547848	0.325	0.446	0.000116624
Cass4	7.19859e-09	-0.531749	0.121	0.22	0.000116689
Pnrc1	7.67328e-09	0.342125	0.643	0.53	0.000124384
Adam17	8.19027e-09	-0.470681	0.253	0.377	0.000132764
Phf1	8.29952e-09	0.530849	0.319	0.206	0.000134535
Ly6g5b	8.43648e-09	-0.534636	0.082	0.169	0.000136755
Hp1bp3	9.36872e-09	0.413624	0.495	0.374	0.000151867
Kdm6b	1.00721e-08	0.597761	0.245	0.138	0.000163269
Eif3b	1.08543e-08	0.505539	0.22	0.117	0.000175949
Fus	1.18696e-08	0.377882	0.479	0.353	0.000192406
Tubb4b	1.28432e-08	-0.618513	0.224	0.333	0.000208188
Otud1	1.29959e-08	0.49854	0.102	0.031	0.000210663
Ahnak	1.39743e-08	0.444014	0.794	0.773	0.000226523
Sh3glb1	1.43308e-08	-0.417301	0.372	0.491	0.000232303
Capza1	1.56546e-08	-0.451634	0.292	0.413	0.000253761
Slfn1	1.68316e-08	-0.594536	0.193	0.298	0.00027284
Gna13	1.69205e-08	0.420146	0.595	0.491	0.000274281
Prkch	2.46057e-08	-0.499566	0.331	0.439	0.000398858
Tnfrsf4	2.78997e-08	-0.533436	0.114	0.206	0.000452253
Zfp622	2.83962e-08	0.557342	0.227	0.13	0.000460302
Rack1	2.86701e-08	0.311903	0.792	0.695	0.000464743
Rfx1	3.56141e-08	0.509296	0.36	0.245	0.000577305
Atp2a3	3.69226e-08	0.404781	0.494	0.379	0.000598516
Ifrd1	3.95473e-08	0.573313	0.205	0.111	0.000641062
Tpt1	4.034e-08	-0.238309	0.975	0.944	0.000653911
Prkar1a	4.05467e-08	0.376614	0.591	0.471	0.000657263
Ube2v2	4.07032e-08	-0.426957	0.058	0.13	0.000659799
S100a6	4.45544e-08	-0.400733	0.458	0.578	0.000722227
Parp9	4.50057e-08	-0.357791	0.105	0.196	0.000729542
P2ry10	4.81819e-08	0.451466	0.306	0.196	0.000781029
Chchd2	4.9225e-08	0.417721	0.531	0.423	0.000797937
Kbtbd11	5.38371e-08	0.346201	0.4	0.269	0.0008727
Slc3a2	5.3876e-08	0.502871	0.363	0.252	0.000873331
Aida	5.53833e-08	-0.520276	0.079	0.158	0.000897763
Ccr8	5.78418e-08	-0.430487	0.061	0.134	0.000937616
Batf	5.82678e-08	-0.50129	0.236	0.344	0.000944521
Rap1b	5.85382e-08	-0.364497	0.675	0.724	0.000948904
Arhgdib	5.95954e-08	-0.254239	0.909	0.908	0.000966042
Elk3	6.27362e-08	-0.434033	0.218	0.327	0.00101695
Suz12	7.00247e-08	-0.452735	0.188	0.291	0.0011351
Kbtbd2	7.1099e-08	0.476073	0.27	0.165	0.00115251
Peli1	7.23431e-08	0.433244	0.537	0.425	0.00117268
Smyd3	7.98012e-08	0.472302	0.238	0.138	0.00129358
Ywhah	8.45858e-08	-0.420175	0.286	0.402	0.00137114
Parp14	8.67362e-08	-0.506378	0.194	0.298	0.00140599
Hnrnpa0	9.52813e-08	0.519373	0.255	0.155	0.00154451
Fam120a	1.11157e-07	-0.523006	0.138	0.23	0.00180186
Tspan13	1.12491e-07	0.580203	0.287	0.189	0.00182348
Chd3	1.16233e-07	0.34441	0.448	0.319	0.00188414
Cd48	1.21424e-07	-0.454774	0.247	0.355	0.00196828
Il2rb	1.2411e-07	-0.366339	0.664	0.715	0.00201182
Grap	1.27081e-07	0.384764	0.578	0.463	0.00205998
Iqgap1	1.32396e-07	0.341118	0.671	0.566	0.00214614
Ndufv3	1.39205e-07	-0.446693	0.311	0.423	0.00225651
Ech1	1.43612e-07	-0.496288	0.26	0.36	0.00232796
Ankrd11	1.56305e-07	0.374469	0.484	0.371	0.0025337
Casc3	1.5976e-07	0.475884	0.278	0.176	0.0025897
Lgals3	1.66967e-07	-0.600218	0.367	0.463	0.00270654
Zfand2a	1.75517e-07	0.445703	0.11	0.042	0.00284512
Pmaip1	1.9089e-07	0.609123	0.186	0.1	0.00309433
Il6ra	1.98524e-07	0.410024	0.171	0.085	0.00321807
Ndrg3	2.16069e-07	-0.462525	0.103	0.186	0.00350248
Gigyf1	2.23005e-07	0.471248	0.213	0.121	0.0036149
Ubald2	2.35904e-07	0.559217	0.316	0.219	0.003824
Cep250	2.47111e-07	0.484785	0.115	0.047	0.00400567
Ywhaq	2.49157e-07	-0.409658	0.108	0.192	0.00403884
Cd84	2.8303e-07	-0.44355	0.389	0.491	0.00458792
Ifi27l2a	3.08383e-07	-0.618444	0.43	0.528	0.00499889
Gnl1	3.20797e-07	0.508204	0.231	0.14	0.00520013
Nktr	3.23434e-07	0.379876	0.337	0.227	0.00524287
Brd2	3.257e-07	-0.462669	0.333	0.434	0.0052796
Actr3	3.31565e-07	-0.425929	0.368	0.465	0.00537468
Cnppd1	3.44385e-07	0.462482	0.332	0.233	0.00558248
Actr2	3.55791e-07	-0.44721	0.302	0.401	0.00576737
Akna	3.82102e-07	-0.368532	0.512	0.601	0.00619387
Kri1	4.23608e-07	0.475723	0.231	0.14	0.00686669
Cyth4	4.41315e-07	-0.443299	0.373	0.474	0.00715372
Kat6a	4.49928e-07	0.458418	0.288	0.189	0.00729334
Supt6	4.50328e-07	0.49305	0.272	0.178	0.00729982
Tcf25	4.57786e-07	0.463491	0.389	0.289	0.00742072
Gnai2	4.6261e-07	0.277606	0.684	0.594	0.00749891
Utp18	4.75791e-07	0.360507	0.1	0.037	0.00771257
Srsf1	4.92821e-07	0.384621	0.392	0.281	0.00798862
Mrfap1	5.14641e-07	0.449303	0.274	0.181	0.00834233
Snx5	5.23715e-07	-0.427788	0.113	0.193	0.00848941
Gxylt1	5.33278e-07	0.332425	0.173	0.089	0.00864443
Atp5b	5.35012e-07	0.393134	0.283	0.185	0.00867255
Nabp1	5.79129e-07	-0.464908	0.241	0.344	0.00938769
Cbfb	5.89254e-07	0.318199	0.605	0.501	0.0095518
Ppp1cb	5.99074e-07	0.388415	0.371	0.264	0.00971098
Fmr1	6.05834e-07	0.452141	0.24	0.148	0.00982057
Junb	6.16915e-07	0.386248	0.698	0.616	0.0100002
Antxr2	6.26368e-07	0.445618	0.264	0.168	0.0101534
H2-Q6	6.30412e-07	0.437554	0.441	0.339	0.010219
Arid5a	6.44408e-07	0.37284	0.271	0.169	0.0104458
Itgb1	6.45174e-07	0.594001	0.549	0.484	0.0104583
Cd82	6.65152e-07	-0.415348	0.806	0.811	0.0107821
Elob	6.877e-07	-0.377835	0.423	0.52	0.0111476
Gabbr1	7.02761e-07	0.524453	0.188	0.106	0.0113918
Lyz2	7.09225e-07	0.346313	0.411	0.302	0.0114965
Cdc25b	7.13096e-07	0.531831	0.17	0.09	0.0115593
mt-Nd6	7.19347e-07	0.51262	0.322	0.227	0.0116606
Prkd2	7.71993e-07	0.461376	0.446	0.347	0.012514
Mif4gd	7.82606e-07	-0.432946	0.227	0.327	0.012686
Lemd2	7.87969e-07	0.395169	0.236	0.144	0.012773
Pafah1b1	8.00703e-07	0.392885	0.301	0.203	0.0129794
Klhl9	8.02828e-07	0.488768	0.239	0.151	0.0130138
Zrsr2	8.0517e-07	0.35404	0.138	0.065	0.0130518
Hist1h1e	8.0625e-07	0.473414	0.482	0.385	0.0130693
Edf1	8.97227e-07	-0.350632	0.339	0.44	0.0145441
Fosb	9.13523e-07	0.572931	0.183	0.1	0.0148082
Pbxip1	9.17746e-07	0.447624	0.196	0.113	0.0148767
Tmem123	9.19974e-07	-0.462619	0.269	0.365	0.0149128
Tmem243	9.24989e-07	-0.352762	0.068	0.135	0.0149941
Ubc	9.56298e-07	0.264875	0.708	0.609	0.0155016
Sun2	1.02435e-06	0.37986	0.502	0.395	0.0166047
Rtp4	1.10687e-06	-0.450906	0.053	0.113	0.0179424
Axin2	1.16437e-06	0.441917	0.26	0.165	0.0188744
Tspyl1	1.16844e-06	0.463696	0.257	0.166	0.0189404
Nedd9	1.17849e-06	-0.466858	0.352	0.447	0.0191034
Cited2	1.22158e-06	0.477671	0.345	0.25	0.0198019
Dgkd	1.24418e-06	0.326673	0.319	0.217	0.0201682
Pnn	1.26703e-06	0.403018	0.271	0.176	0.0205386
Vars	1.29032e-06	0.420022	0.13	0.061	0.0209161
Rabgap1l	1.3075e-06	0.342634	0.578	0.475	0.0211945
Heca	1.3221e-06	0.335688	0.449	0.331	0.0214313
Fasn	1.34336e-06	0.459528	0.173	0.096	0.0217758
Sec61a1	1.36826e-06	-0.393479	0.142	0.227	0.0221795
Saraf	1.39365e-06	0.287592	0.653	0.549	0.0225911
Tmem191c	1.4115e-06	0.334421	0.158	0.079	0.0228805
Adcy7	1.44185e-06	0.394894	0.53	0.446	0.0233724
Akap8	1.61505e-06	0.302014	0.433	0.322	0.02618
Pten	1.86165e-06	-0.443227	0.274	0.368	0.0301773
Cox7b	1.86509e-06	-0.441165	0.311	0.403	0.0302331
Ddx23	1.94299e-06	0.378829	0.375	0.278	0.0314959
Phf20l1	1.98967e-06	0.297115	0.35	0.243	0.0322526
Rbl2	2.01165e-06	-0.314022	0.519	0.615	0.0326088
Slc9a9	2.07465e-06	0.413327	0.346	0.247	0.0336301
Zkscan3	2.07952e-06	0.409221	0.112	0.049	0.0337091
Arsb	2.15254e-06	-0.357685	0.102	0.178	0.0348927
Dap	2.25885e-06	-0.463065	0.147	0.231	0.0366159
Tmem167	2.27575e-06	-0.428723	0.188	0.276	0.0368899
Cd226	2.28976e-06	-0.543471	0.141	0.217	0.037117
Msn	2.34111e-06	0.227644	0.87	0.81	0.0379494
Kdm3b	2.56329e-06	0.348798	0.361	0.262	0.041551
Chst12	2.60931e-06	-0.393284	0.11	0.188	0.042297
Tra2a	2.85079e-06	0.385903	0.238	0.15	0.0462113
Rnps1	2.95723e-06	0.36668	0.319	0.221	0.0479367
Cmah	3.00661e-06	0.437152	0.11	0.048	0.0487372

## Sheet: CD4+ memory T
CD4+ memory T, Her2+IAV vs. WT+IAV, 15dpi
Gene	p_val	avg_log2FC	pct.1	pct.2	p_val_adj
mt-Co3	4.10062e-55	-2.09283	0.294	0.785	6.64711e-51
mt-Nd1	1.53304e-52	-2.23379	0.221	0.694	2.48507e-48
Col1a1	1.15527e-42	-1.69627	0.034	0.285	1.8727e-38
mt-Atp6	6.67036e-41	-2.13454	0.321	0.729	1.08127e-36
mt-Co2	1.62018e-38	-1.70197	0.549	0.847	2.62631e-34
Mgp	3.46041e-31	-1.543	0.064	0.326	5.60932e-27
Tnfaip3	1.49678e-27	2.06941	0.628	0.118	2.42629e-23
Fn1	2.16585e-27	-1.44132	0.037	0.236	3.51085e-23
Dusp10	2.34907e-25	1.77468	0.682	0.208	3.80784e-21
Tmsb4x	4.8584e-25	-0.495337	1	1	7.87547e-21
Jund	4.12982e-24	1.11944	0.926	0.653	6.69444e-20
Gadd45b	4.25827e-24	-1.57271	0.048	0.25	6.90266e-20
mt-Atp8	2.13439e-23	-1.35578	0.515	0.75	3.45984e-19
mt-Cytb	4.05736e-22	-1.42017	0.236	0.535	6.57698e-18
Vps37b	6.21801e-22	1.50527	0.724	0.326	1.00794e-17
mt-Co1	4.11056e-19	-1.32786	0.446	0.688	6.66321e-15
Socs3	1.70191e-17	-1.66054	0.152	0.396	2.7588e-13
Tpt1	1.87276e-16	-0.477476	0.997	0.986	3.03574e-12
Pdcd4	1.3521e-15	0.83015	0.865	0.59	2.19176e-11
Klf6	3.38491e-15	1.11336	0.724	0.389	5.48694e-11
Gimap3	4.74063e-15	0.894888	0.778	0.438	7.68456e-11
Trac	2.7199e-13	-0.688718	0.875	0.903	4.40896e-09
Dusp1	9.57139e-13	1.26559	0.536	0.208	1.55152e-08
Jun	2.28099e-12	1.21857	0.619	0.299	3.69748e-08
Arhgef1	2.38259e-12	0.623081	0.957	0.792	3.86218e-08
Col1a2	5.96397e-12	-0.911502	0.027	0.132	9.6676e-08
Cd52	1.13889e-11	-0.727409	0.817	0.903	1.84614e-07
Brd2	1.64474e-11	-1.07474	0.294	0.493	2.66612e-07
Sparc	1.65982e-11	-1.18179	0.064	0.208	2.69056e-07
Srgn	1.77665e-11	0.78563	0.796	0.528	2.87994e-07
Eef2	2.82284e-11	0.761844	0.761	0.493	4.57582e-07
Dusp5	3.0179e-11	1.41949	0.395	0.104	4.89201e-07
Cirbp	1.15846e-10	0.875403	0.537	0.222	1.87787e-06
Pim1	1.83578e-10	0.963308	0.684	0.431	2.97581e-06
Crlf3	2.7229e-10	0.692253	0.788	0.549	4.41382e-06
Ppp1r15a	5.77561e-10	0.908724	0.535	0.222	9.36226e-06
Map4k2	8.68767e-10	0.914519	0.518	0.222	1.40827e-05
Junb	9.17392e-10	0.88521	0.783	0.576	1.48709e-05
Dynll1	1.90246e-09	-1.23576	0.108	0.257	3.08389e-05
Bin2	2.58532e-09	0.757215	0.738	0.472	4.1908e-05
Anp32a	5.96263e-09	0.672883	0.72	0.431	9.66542e-05
Fxyd5	1.06272e-08	-0.684448	0.682	0.743	0.000172268
Tagap	1.19652e-08	0.716216	0.684	0.417	0.000193957
Kif21b	1.36483e-08	0.615348	0.751	0.514	0.000221239
Zc3hav1	2.29465e-08	0.777238	0.614	0.361	0.000371963
Rsrp1	3.37585e-08	0.707234	0.584	0.292	0.000547226
Myh9	6.79089e-08	0.712794	0.582	0.319	0.0011008
mt-Nd4	9.05906e-08	-0.846989	0.079	0.201	0.00146847
S1pr4	1.20557e-07	0.607795	0.726	0.486	0.00195424
Gimap1	1.33402e-07	0.760331	0.572	0.319	0.00216245
Nfkbia	1.48219e-07	0.77923	0.694	0.493	0.00240263
Srsf5	1.79605e-07	0.560339	0.675	0.424	0.0029114
Sgk1	2.20501e-07	-1.11912	0.227	0.375	0.00357432
Msn	2.22753e-07	0.470635	0.909	0.722	0.00361082
Il4ra	2.3586e-07	0.784522	0.443	0.194	0.0038233
Zfp36l2	2.45046e-07	0.629271	0.86	0.674	0.0039722
Sertad1	3.81975e-07	-1.11064	0.123	0.257	0.00619181
Nop53	4.00664e-07	0.637265	0.556	0.312	0.00649476
Col3a1	5.30749e-07	-0.725813	0.038	0.125	0.00860345
Cxcr4	5.95366e-07	0.856593	0.412	0.188	0.00965089
Hexim1	7.13275e-07	-1.03749	0.305	0.451	0.0115622
Trmt10c	7.4024e-07	-0.791872	0.067	0.174	0.0119993
H2-D1	7.50995e-07	0.543093	0.711	0.431	0.0121736
Traf3ip3	1.30275e-06	0.526722	0.592	0.34	0.0211177
Atp5b	1.43385e-06	0.697048	0.337	0.132	0.0232427
Utrn	1.62543e-06	0.635382	0.419	0.188	0.0263483
Frmd8	1.6608e-06	0.76189	0.422	0.201	0.0269215
Cpne3	1.76195e-06	-0.812746	0.065	0.167	0.0285612
Nipbl	1.77321e-06	-0.815358	0.304	0.444	0.0287438
Rac2	1.80453e-06	0.342705	0.964	0.84	0.0292514
Arl2bp	1.93022e-06	0.833855	0.241	0.062	0.0312888
Ets1	2.05422e-06	0.306161	0.989	0.951	0.0332989
mt-Nd3	2.19167e-06	-0.855052	0.05	0.139	0.0355269
Hnrnpul1	2.70808e-06	0.539364	0.669	0.438	0.043898
Itgb7	2.74287e-06	0.517286	0.725	0.5	0.0444619
H2-K1	2.77813e-06	0.48121	0.775	0.59	0.0450334
Znrf2	2.84183e-06	0.547553	0.659	0.417	0.046066
Tsc22d3	2.84635e-06	0.538583	0.666	0.396	0.0461394
Mcl1	2.92043e-06	0.542246	0.825	0.674	0.0473402

## Sheet: CD8+ memory T
CD8+ memory T, Her2+IAV vs. WT+IAV, 15dpi
Gene	p_val	avg_log2FC	pct.1	pct.2	p_val_adj
mt-Co3	4.72276e-34	-1.96311	0.298	0.776	7.6556e-30
Col1a1	1.57852e-30	-1.794	0.044	0.36	2.55879e-26
mt-Nd1	4.1281e-29	-1.97509	0.184	0.6	6.69165e-25
mt-Atp6	1.10348e-23	-1.95269	0.277	0.64	1.78874e-19
mt-Atp8	7.23236e-23	-1.47212	0.523	0.832	1.17237e-18
mt-Co2	4.40106e-22	-1.58893	0.562	0.808	7.13412e-18
Tnfaip3	1.72954e-21	2.05896	0.627	0.152	2.80359e-17
Tmsb4x	2.99221e-20	-0.457361	1	1	4.85037e-16
Mgp	5.22642e-20	-1.46371	0.066	0.336	8.47202e-16
Hopx	4.04584e-19	-1.54404	0.168	0.496	6.55831e-15
mt-Cytb	5.52971e-19	-1.70517	0.201	0.52	8.96366e-15
Klf6	2.29961e-18	1.45863	0.747	0.344	3.72767e-14
mt-Co1	3.4625e-18	-1.48613	0.451	0.736	5.61271e-14
Col1a2	3.69518e-18	-1.22974	0.023	0.208	5.98988e-14
Ly6a	3.55132e-17	-1.75693	0.058	0.288	5.7567e-13
Gadd45b	3.63246e-17	-1.40908	0.071	0.32	5.88822e-13
Tagap	4.5648e-17	1.30805	0.755	0.32	7.39953e-13
Bcl3	3.70124e-16	-1.68873	0.078	0.32	5.99971e-12
Pdcd4	2.99745e-15	0.981597	0.866	0.568	4.85887e-11
Klf2	5.78051e-15	0.75859	0.986	0.896	9.3702e-11
Isg15	9.01125e-15	-1.08726	0.03	0.2	1.46072e-10
Ly6e	1.0392e-14	-0.936186	0.682	0.872	1.68454e-10
Tpt1	1.79065e-14	-0.510016	0.999	0.992	2.90264e-10
Dynll1	2.80513e-14	-1.22694	0.15	0.424	4.54712e-10
Tsc22d3	3.21813e-14	1.10366	0.743	0.352	5.21659e-10
Vps37b	3.81216e-14	1.14359	0.765	0.472	6.17952e-10
B2m	5.35631e-14	-0.831634	0.801	0.904	8.68258e-10
Fn1	1.45168e-13	-0.985847	0.052	0.248	2.35317e-09
H2-K1	2.1236e-13	0.860759	0.87	0.616	3.44236e-09
Igkc	2.76944e-13	-1.31609	0.44	0.704	4.48926e-09
Sparc	4.45257e-13	-1.12267	0.059	0.256	7.21761e-09
Egr1	4.45775e-13	-1.16193	0.064	0.264	7.22602e-09
Arhgef1	1.22755e-12	0.652571	0.949	0.848	1.98985e-08
Eef2	1.54998e-12	0.863071	0.847	0.576	2.51251e-08
mt-Nd3	1.0054e-11	-1.04604	0.031	0.176	1.62975e-07
mt-Nd4	2.23551e-11	-1.05406	0.065	0.248	3.62376e-07
Cd52	2.44319e-11	-0.707776	0.867	0.92	3.96041e-07
Trac	8.11295e-11	-0.758069	0.826	0.928	1.31511e-06
Evl	8.14574e-11	0.743909	0.874	0.656	1.32042e-06
Crlf3	8.59415e-11	0.827278	0.748	0.448	1.39311e-06
S1pr4	1.45535e-10	0.868306	0.788	0.552	2.35912e-06
Dusp1	2.72481e-10	1.22533	0.498	0.184	4.41691e-06
Ybx3	3.41066e-10	-1.03681	0.044	0.192	5.52868e-06
Cirbp	5.93488e-10	0.98928	0.545	0.216	9.62045e-06
Gzmm	9.40862e-10	-1.21726	0.038	0.176	1.52514e-05
Srsf3	1.19654e-09	-1.04586	0.164	0.384	1.93958e-05
Srsf5	1.38454e-09	0.790976	0.706	0.416	2.24433e-05
Id3	1.51391e-09	-1.22784	0.089	0.272	2.45405e-05
Gimap3	1.91221e-09	0.794083	0.75	0.512	3.09969e-05
Peli1	2.04621e-09	0.669247	0.802	0.552	3.31691e-05
Hnrnpul1	2.33984e-09	0.779886	0.716	0.464	3.79287e-05
H3f3a	2.97649e-09	0.9619	0.59	0.328	4.82489e-05
Txnip	3.0802e-09	0.687625	0.934	0.864	4.99301e-05
Fam107b	3.97357e-09	0.767469	0.69	0.408	6.44116e-05
S100a11	5.28154e-09	-0.935684	0.371	0.576	8.56137e-05
Saraf	5.36261e-09	0.64373	0.842	0.632	8.6928e-05
Srgn	6.24266e-09	0.712355	0.799	0.6	0.000101194
Ccl5	6.66431e-09	-1.52904	0.231	0.456	0.000108029
Vasp	7.42657e-09	-0.719968	0.72	0.8	0.000120385
Bcl11b	9.54877e-09	0.918586	0.608	0.32	0.000154786
Rsrp1	1.03459e-08	0.788932	0.672	0.368	0.000167707
Bgn	1.27172e-08	-0.985658	0.078	0.24	0.000206145
Sik1	1.42526e-08	1.34877	0.322	0.072	0.000231035
Tnf	1.95236e-08	-0.59996	0.02	0.12	0.000316477
Tbx21	2.05577e-08	-0.922883	0.044	0.176	0.000333241
Anp32a	2.33028e-08	0.708194	0.761	0.504	0.000377739
Tubb4b	2.54811e-08	-1.03966	0.273	0.48	0.000413049
Jund	3.79835e-08	0.671092	0.912	0.808	0.000615713
Znrf2	4.38804e-08	0.739052	0.711	0.528	0.000711302
mt-Nd5	4.91045e-08	-0.990828	0.199	0.4	0.000795985
Brd2	6.16401e-08	-0.75429	0.33	0.552	0.000999186
Hspa1b	9.66099e-08	-1.14476	0.099	0.264	0.00156605
Myh9	1.30406e-07	0.857953	0.588	0.344	0.00211388
Tgtp1	1.35436e-07	-0.795411	0.027	0.128	0.00219541
mt-Nd4l	1.39877e-07	-1.10139	0.182	0.368	0.0022674
Spn	2.0217e-07	0.675999	0.779	0.56	0.00327717
Lef1	2.17713e-07	0.51696	0.837	0.608	0.00352912
Il15ra	2.25769e-07	-0.687896	0.031	0.136	0.00365971
Ppp1r15a	2.50018e-07	0.831274	0.489	0.216	0.00405279
Zfp36l2	2.59635e-07	0.707838	0.868	0.728	0.00420868
Bin2	2.67129e-07	0.575527	0.863	0.68	0.00433016
Arl4d	2.9603e-07	-0.812866	0.024	0.12	0.00479865
Adcy7	3.04487e-07	0.826938	0.545	0.288	0.00493574
Vim	3.62617e-07	-0.817959	0.584	0.728	0.00587803
Dusp5	5.14996e-07	1.33918	0.345	0.128	0.00834808
Ifitm10	5.57952e-07	-0.924296	0.136	0.304	0.00904441
Fau	5.88301e-07	0.404171	0.973	0.904	0.00953636
Dusp10	6.04759e-07	1.00794	0.512	0.288	0.00980315
Themis	6.94559e-07	0.750924	0.591	0.336	0.0112588
Itga6	8.58269e-07	0.846406	0.492	0.248	0.0139125
Samd9l	8.58741e-07	-1.01807	0.181	0.352	0.0139202
Zfp992	9.79194e-07	-0.668726	0.034	0.136	0.0158727
Ablim1	1.21581e-06	-0.667172	0.682	0.784	0.0197083
Tcf7	1.24955e-06	0.525138	0.792	0.56	0.0202552
Col3a1	1.31809e-06	-0.696246	0.038	0.144	0.0213663
Npc2	1.50237e-06	0.559441	0.876	0.736	0.0243534
Ccr5	1.76105e-06	-0.6162	0.024	0.112	0.0285467
Leng8	2.13696e-06	0.628798	0.528	0.296	0.0346402
Cnbp	2.17435e-06	0.835583	0.386	0.152	0.0352463
Cd247	2.29555e-06	0.611382	0.737	0.52	0.0372108
Jmy	2.33157e-06	0.803785	0.31	0.104	0.0377948
Naca	2.46776e-06	-0.845185	0.471	0.632	0.0400024
Myc	2.65677e-06	-1.0212	0.27	0.448	0.0430663
Dgka	2.67636e-06	0.407602	0.948	0.848	0.0433838
Slc12a7	2.79708e-06	0.520353	0.601	0.328	0.0453407
Sertad1	2.9957e-06	-0.72078	0.103	0.248	0.0485602

## Sheet: M1 macrophage
M1 macrophage, Her2+IAV vs. WT+IAV, 15dpi
Gene	p_val	avg_log2FC	pct.1	pct.2	p_val_adj
Fosb	7.57661e-37	3.87116	0.745	0.083	1.22817e-32
Fos	1.21691e-34	3.66923	0.927	0.488	1.9726e-30
Rgs1	1.93959e-29	3.35843	0.745	0.166	3.14408e-25
Dusp1	5.35989e-29	2.62842	0.891	0.42	8.68839e-25
Ccrl2	1.25253e-28	2.62648	0.709	0.117	2.03035e-24
Cd74	2.7089e-26	1.26635	0.991	0.951	4.39112e-22
Zfp36	1.05147e-25	2.12762	0.936	0.722	1.70443e-21
Cst3	1.92512e-24	1.55919	0.991	0.941	3.12062e-20
Egr1	4.37842e-23	3.18202	0.591	0.102	7.09741e-19
Atf3	4.33223e-21	2.69436	0.8	0.376	7.02255e-17
Tmem176b	1.50852e-20	1.50551	0.873	0.405	2.44531e-16
Cd14	4.65789e-20	1.79145	0.882	0.478	7.55044e-16
Junb	2.12477e-18	1.7302	0.873	0.673	3.44425e-14
Abca9	4.98008e-18	1.30405	0.5	0.073	8.07271e-14
Btg2	7.0057e-18	2.14909	0.845	0.532	1.13562e-13
Hexb	1.28028e-17	1.34558	0.9	0.541	2.07533e-13
Fn1	1.33446e-16	-1.90969	0.173	0.673	2.16316e-12
Ramp1	1.87362e-16	1.27233	0.418	0.049	3.03714e-12
Alox5	1.97224e-16	1.34732	0.418	0.044	3.19699e-12
mt-Co2	4.4563e-16	-2.11687	0.491	0.79	7.22366e-12
Serinc3	9.57798e-16	1.13063	0.945	0.683	1.55259e-11
Sik1	1.6448e-15	1.56369	0.555	0.151	2.66622e-11
Pkm	1.79632e-15	-1.57122	0.473	0.761	2.91183e-11
Dhrs3	2.43735e-15	1.24932	0.791	0.346	3.95095e-11
Pim3	2.60022e-15	1.48132	0.455	0.078	4.21496e-11
Cxcl2	3.31271e-15	3.46637	0.391	0.054	5.36991e-11
mt-Atp6	3.72497e-15	-1.89908	0.309	0.698	6.03818e-11
Tmem176a	1.13338e-14	1.20543	0.773	0.332	1.83722e-10
Slfn2	1.53957e-14	-1.47696	0.573	0.82	2.49564e-10
Cfb	1.66091e-14	-1.82108	0.309	0.683	2.69234e-10
Per1	2.53071e-14	1.45505	0.591	0.185	4.10227e-10
Nr4a1	4.01771e-14	2.4039	0.518	0.137	6.51271e-10
Msr1	4.97189e-14	-2.04141	0.418	0.717	8.05943e-10
Ifrd1	9.14197e-14	1.63152	0.609	0.229	1.48191e-09
Samhd1	1.44513e-13	-1.22147	0.7	0.854	2.34255e-09
Trf	2.03733e-13	1.01319	0.755	0.312	3.3025e-09
mt-Co3	2.22711e-13	-1.64615	0.264	0.659	3.61014e-09
Psme1	2.3577e-13	-1.2481	0.573	0.785	3.82183e-09
Cd81	3.61383e-13	1.06556	0.8	0.395	5.85801e-09
Plac8	3.62096e-13	-2.67336	0.045	0.449	5.86957e-09
C1qc	4.12888e-13	1.05342	0.864	0.444	6.69291e-09
Rhob	6.50833e-13	1.26604	0.791	0.405	1.055e-08
Irs2	8.5115e-13	1.10972	0.445	0.093	1.37971e-08
Irgm1	9.61668e-13	-1.77433	0.245	0.58	1.55886e-08
Zbp1	9.77733e-13	-1.86079	0.255	0.6	1.5849e-08
Rasgef1b	1.16902e-12	1.07071	0.709	0.293	1.89497e-08
Ifitm3	1.54219e-12	-2.19951	0.182	0.541	2.49989e-08
Pltp	1.74565e-12	1.03927	0.936	0.659	2.82969e-08
mt-Nd1	1.80375e-12	-1.67769	0.236	0.615	2.92388e-08
Ier2	2.34802e-12	1.58043	0.727	0.366	3.80615e-08
H2-Aa	2.71505e-12	0.795702	0.964	0.917	4.4011e-08
Mgp	2.83532e-12	-1.41931	0.145	0.546	4.59606e-08
Selenop	3.30266e-12	1.04395	0.882	0.62	5.35361e-08
Isg15	4.02698e-12	-2.27209	0.091	0.478	6.52774e-08
Arsb	6.09825e-12	1.13679	0.6	0.229	9.88526e-08
Ms4a6d	9.37796e-12	-1.48876	0.582	0.746	1.52017e-07
Clec2d	1.3794e-11	-1.19035	0.645	0.859	2.23602e-07
Tmsb10	1.41796e-11	-1.54229	0.464	0.698	2.29851e-07
Apoe	1.61309e-11	1.24869	0.945	0.863	2.61482e-07
Osm	1.7877e-11	1.24742	0.364	0.068	2.89787e-07
Ypel3	1.90194e-11	0.875363	0.645	0.254	3.08305e-07
Zfp395	1.9131e-11	0.741281	0.373	0.063	3.10113e-07
Parp14	2.40766e-11	-1.68772	0.227	0.566	3.90282e-07
Cyp27a1	2.59107e-11	0.965656	0.482	0.127	4.20013e-07
Tnfsf13b	3.57635e-11	0.764313	0.409	0.088	5.79726e-07
Fcgrt	3.83958e-11	0.990337	0.573	0.205	6.22396e-07
Ifi27l2a	4.31479e-11	-1.71986	0.273	0.615	6.99428e-07
Ifngr1	5.48668e-11	1.02142	0.818	0.571	8.89391e-07
Col1a1	6.3794e-11	-1.65557	0.064	0.4	1.0341e-06
Eef2	1.40815e-10	0.825051	0.782	0.429	2.28261e-06
Ets2	1.89166e-10	1.17557	0.545	0.224	3.06639e-06
Efhd2	1.97475e-10	-0.909461	0.827	0.898	3.20108e-06
Ass1	1.98153e-10	-1.57719	0.273	0.59	3.21205e-06
Itgb5	2.0214e-10	0.931143	0.782	0.493	3.27669e-06
Pmepa1	2.08192e-10	1.31319	0.545	0.2	3.3748e-06
Irf7	2.55085e-10	-2.02818	0.145	0.483	4.13493e-06
Ly6a	2.57138e-10	-1.90759	0.245	0.566	4.16821e-06
Ephx1	2.70225e-10	0.97313	0.264	0.029	4.38035e-06
Jund	2.89243e-10	0.731145	0.936	0.737	4.68864e-06
Fam129a	3.09306e-10	1.05843	0.627	0.268	5.01386e-06
Ankrd44	3.2679e-10	0.802318	0.427	0.112	5.29727e-06
Rtp4	3.33847e-10	-1.59722	0.118	0.449	5.41166e-06
Lpcat2	3.61394e-10	0.765927	0.455	0.132	5.8582e-06
C1qa	3.71347e-10	0.913692	0.864	0.522	6.01953e-06
Igkc	4.07621e-10	-1.33851	0.536	0.756	6.60754e-06
Stat1	4.0789e-10	-0.919618	0.473	0.785	6.6119e-06
mt-Co1	4.20626e-10	-1.71037	0.445	0.673	6.81835e-06
Zfp704	4.60892e-10	0.783334	0.382	0.088	7.47106e-06
Atp2b1	5.01755e-10	0.801333	0.782	0.439	8.13345e-06
Tcp11l2	5.08567e-10	0.908687	0.327	0.059	8.24388e-06
Neurl3	6.18151e-10	1.25472	0.727	0.415	1.00202e-05
Ifi202b	6.52337e-10	-1.525	0.091	0.41	1.05744e-05
mt-Cytb	6.92829e-10	-1.67186	0.2	0.517	1.12308e-05
Ctdsp2	7.83231e-10	0.806536	0.655	0.288	1.26962e-05
Cd52	8.03728e-10	-1.13446	0.709	0.81	1.30284e-05
Chil3	8.35688e-10	-1.93275	0.182	0.507	1.35465e-05
Ifi207	9.67655e-10	-1.45844	0.491	0.746	1.56857e-05
Adgre5	9.77936e-10	0.981616	0.618	0.273	1.58523e-05
Cd83	1.05716e-09	0.883817	0.573	0.215	1.71365e-05
Lilra5	1.08902e-09	0.77237	0.291	0.044	1.7653e-05
Zfhx3	1.2208e-09	0.84194	0.436	0.132	1.97892e-05
Tm6sf1	1.44604e-09	0.794889	0.8	0.463	2.34403e-05
Xdh	1.56934e-09	-1.43683	0.227	0.556	2.54389e-05
Fam71a	2.19216e-09	1.06649	0.182	0.005	3.55349e-05
Atp5b	2.52403e-09	0.709988	0.545	0.215	4.09146e-05
Gdpd3	2.69537e-09	0.93387	0.673	0.332	4.36919e-05
Slc35b2	3.87898e-09	1.06516	0.618	0.278	6.28783e-05
mt-Atp8	3.91963e-09	-1.23567	0.373	0.663	6.35372e-05
Igfbp4	4.07459e-09	0.887805	0.527	0.2	6.60491e-05
Srsf5	4.28959e-09	0.765202	0.782	0.454	6.95343e-05
Ms4a7	4.36881e-09	0.804559	0.791	0.4	7.08184e-05
Slfn1	4.59852e-09	-1.12413	0.009	0.283	7.4542e-05
Nlrp3	5.88546e-09	1.19047	0.5	0.205	9.54034e-05
Skil	5.93492e-09	0.879508	0.764	0.42	9.62051e-05
Ccr5	6.56417e-09	-1.02276	0.673	0.81	0.000106405
Fam214a	6.77188e-09	0.807704	0.309	0.063	0.000109772
Pnrc1	7.41395e-09	0.768756	0.718	0.415	0.00012018
Fcgr1	7.65414e-09	-1.3099	0.491	0.668	0.000124074
Cxcl1	7.7789e-09	1.25871	0.155	0	0.000126096
Ptchd1	7.7789e-09	0.502224	0.155	0	0.000126096
Tmem119	7.91879e-09	0.879869	0.509	0.19	0.000128364
Pdgfb	8.16358e-09	0.546295	0.518	0.18	0.000132332
Ccl3	9.12255e-09	1.60333	0.382	0.107	0.000147877
Rnf144b	9.25718e-09	0.572217	0.209	0.02	0.000150059
Laptm5	1.03081e-08	0.568363	0.973	0.863	0.000167095
Mgl2	1.03188e-08	1.32099	0.464	0.161	0.000167268
H2-Ab1	1.09438e-08	0.629044	0.945	0.863	0.0001774
Cadm1	1.30053e-08	0.759002	0.6	0.239	0.000210815
Gpr34	1.32835e-08	0.954187	0.3	0.068	0.000215325
C1qb	1.37856e-08	0.755221	0.891	0.551	0.000223465
Klf6	1.435e-08	0.971576	0.836	0.673	0.000232614
H2-Ob	1.53287e-08	0.660579	0.255	0.039	0.000248479
Pcbp1	1.57415e-08	-1.13195	0.473	0.649	0.00025517
Mrc1	1.6017e-08	0.671538	0.736	0.385	0.000259636
Nfkbiz	1.75027e-08	1.37904	0.618	0.346	0.000283718
Fam234a	1.79969e-08	0.695713	0.464	0.151	0.000291729
Rnf213	1.86642e-08	-1.37181	0.436	0.654	0.000302547
Ucp2	2.21993e-08	0.549571	0.991	0.941	0.000359851
Klf4	2.33742e-08	1.19111	0.464	0.18	0.000378896
Ifi47	2.46191e-08	-1.30103	0.173	0.483	0.000399076
Col14a1	2.78804e-08	1.03598	0.318	0.078	0.000451942
Adipor1	3.21719e-08	0.835797	0.718	0.424	0.000521506
Oasl2	3.33797e-08	-1.34197	0.127	0.41	0.000541085
Rrbp1	3.44201e-08	-0.754704	0.791	0.888	0.000557949
Pdcd4	3.56782e-08	0.574702	0.291	0.059	0.000578343
Ccpg1	3.71015e-08	0.558416	0.445	0.151	0.000601415
Slamf9	3.95223e-08	0.832959	0.655	0.317	0.000640657
Csf1r	3.97933e-08	0.612348	0.936	0.854	0.000645049
Mga	4.3994e-08	0.615078	0.255	0.044	0.000713143
Gbp2	4.59126e-08	-1.58207	0.3	0.566	0.000744244
Mtss1	4.60542e-08	0.887952	0.509	0.215	0.000746539
Ldha	4.75201e-08	-1.11719	0.536	0.678	0.0007703
Snx29	5.15459e-08	0.776831	0.627	0.298	0.000835558
Irf1	5.2425e-08	-1.41906	0.427	0.663	0.000849809
Cd33	5.57722e-08	0.818105	0.518	0.215	0.000904067
Itm2c	5.8225e-08	0.746889	0.836	0.512	0.000943827
Siglece	7.47676e-08	0.837365	0.427	0.146	0.00121198
Ubc	7.62434e-08	0.762778	0.873	0.678	0.00123591
Tgfbr1	7.95284e-08	0.894549	0.727	0.468	0.00128916
Vkorc1	8.70644e-08	0.665813	0.273	0.059	0.00141131
Ppp1r15a	9.0919e-08	0.941348	0.473	0.19	0.0014738
Rabac1	9.60715e-08	0.748665	0.709	0.39	0.00155732
Mt1	1.01637e-07	1.05477	0.627	0.322	0.00164754
Ctsc	1.12902e-07	-0.788487	0.964	0.946	0.00183014
Dynll1	1.14492e-07	-0.983436	0.218	0.483	0.00185591
Pip4k2a	1.17614e-07	0.660751	0.645	0.317	0.00190653
Mxd4	1.23528e-07	0.631822	0.509	0.195	0.00200239
Bmyc	1.24608e-07	0.732928	0.491	0.205	0.00201989
Dab2	1.2875e-07	0.89794	0.755	0.449	0.00208704
Xaf1	1.34639e-07	-1.05899	0.164	0.434	0.00218249
Rgs2	1.39273e-07	1.14303	0.655	0.39	0.00225761
Acadm	1.4084e-07	0.575882	0.291	0.068	0.00228302
Ms4a6b	1.50821e-07	-1.30754	0.282	0.527	0.0024448
Tmem88	1.56549e-07	0.59091	0.209	0.029	0.00253766
Cxcl16	1.68785e-07	0.603966	0.945	0.698	0.002736
Ccng2	1.73427e-07	0.714207	0.318	0.083	0.00281126
Arhgap22	1.79846e-07	0.770949	0.391	0.132	0.00291531
mt-Nd4	1.89685e-07	-1.10395	0.082	0.337	0.00307479
Cd40	2.02894e-07	-1.61125	0.3	0.527	0.00328892
B2m	2.06737e-07	-0.761838	0.855	0.859	0.0033512
Ms4a4c	2.10145e-07	-1.09601	0.091	0.361	0.00340645
Fcgr4	2.23314e-07	-1.32123	0.291	0.541	0.00361991
Klf2	2.2755e-07	1.7851	0.527	0.312	0.00368858
Itga9	2.32527e-07	0.437412	0.364	0.102	0.00376926
Blnk	2.5329e-07	0.721041	0.336	0.093	0.00410583
Cirbp	2.60416e-07	0.58162	0.409	0.137	0.00422135
Sdc3	2.65111e-07	-0.840973	0.855	0.844	0.00429745
Ptgs1	2.89113e-07	0.588686	0.327	0.093	0.00468653
Spon1	3.01907e-07	-1.07455	0.036	0.268	0.00489391
S100a4	3.02068e-07	-1.21516	0.555	0.737	0.00489653
Cox7b	3.0857e-07	-1.01411	0.391	0.595	0.00500192
Pea15a	3.31781e-07	0.62547	0.727	0.41	0.00537817
Trem2	3.40038e-07	0.517329	0.509	0.215	0.00551201
Anxa5	3.40653e-07	0.762188	0.9	0.688	0.00552199
Cd300a	3.77472e-07	0.635009	0.736	0.444	0.00611881
Lgals3	3.81837e-07	-0.716546	0.818	0.829	0.00618958
Mbnl1	3.86917e-07	0.717032	0.618	0.332	0.00627193
Pmaip1	3.91406e-07	0.901803	0.427	0.161	0.00634469
Apold1	3.98132e-07	0.892944	0.136	0.005	0.00645372
Sparc	4.10627e-07	-1.00099	0.118	0.39	0.00665627
Arhgef40	4.32811e-07	0.484848	0.364	0.107	0.00701587
Igtp	4.5528e-07	-1.19334	0.036	0.263	0.00738009
Gpr155	5.0717e-07	0.633691	0.218	0.039	0.00822123
Col3a1	5.46537e-07	-0.988156	0.027	0.259	0.00885936
Klf11	5.62175e-07	0.470007	0.218	0.039	0.00911286
Slfn5	5.67262e-07	-1.18627	0.182	0.454	0.00919532
Parp12	5.72408e-07	-0.93346	0.191	0.444	0.00927873
Ndfip1	5.81266e-07	0.597521	0.673	0.366	0.00942231
Rnf103	5.92245e-07	0.44078	0.336	0.098	0.00960029
Cd82	6.52715e-07	0.422081	0.664	0.317	0.0105805
Adam19	6.5825e-07	0.663184	0.518	0.239	0.0106702
Plxdc2	6.81293e-07	0.765545	0.4	0.141	0.0110438
S100a11	6.86738e-07	-1.2397	0.555	0.659	0.011132
Man2b1	6.9733e-07	0.623037	0.918	0.659	0.0113037
Lipa	8.00673e-07	0.760756	0.673	0.376	0.0129789
Adrb2	8.307e-07	0.766425	0.364	0.122	0.0134656
Gab2	9.33387e-07	0.578314	0.4	0.141	0.0151302
Eid1	9.4502e-07	0.634926	0.8	0.541	0.0153188
Fpr2	1.01015e-06	-1.40558	0.055	0.283	0.0163746
Paqr7	1.01304e-06	0.603243	0.218	0.044	0.0164215
S100a6	1.02029e-06	-1.0673	0.309	0.556	0.0165389
Helz2	1.03878e-06	-1.17052	0.064	0.298	0.0168386
Tmem135	1.04082e-06	0.514408	0.418	0.156	0.0168717
Pycard	1.05618e-06	-1.04639	0.518	0.659	0.0171207
Abtb1	1.21335e-06	0.463389	0.255	0.059	0.0196684
Tgfbi	1.37158e-06	-1.13792	0.9	0.902	0.0222333
Oas3	1.49022e-06	-1.02878	0.036	0.254	0.0241565
Mef2c	1.57103e-06	0.739103	0.4	0.161	0.0254665
Axl	1.61968e-06	0.592746	0.855	0.61	0.026255
Cdkn1a	1.71039e-06	0.902582	0.682	0.395	0.0277255
Kctd12	1.9321e-06	0.761898	0.9	0.81	0.0313194
Letmd1	1.96633e-06	0.439615	0.273	0.073	0.0318741
F11r	1.99317e-06	0.670965	0.445	0.185	0.0323092
Ccni	2.15922e-06	0.620313	0.609	0.327	0.035001
Jmy	2.18852e-06	0.400748	0.173	0.024	0.035476
Tmx4	2.19889e-06	0.635134	0.309	0.098	0.0356441
Ergic3	2.24443e-06	0.506658	0.4	0.146	0.0363822
Zbtb16	2.25023e-06	0.433825	0.173	0.024	0.0364762
Slc12a6	2.3665e-06	0.556009	0.345	0.117	0.0383609
Acod1	2.39035e-06	-1.75599	0.045	0.254	0.0387475
Glul	2.41792e-06	0.662416	0.555	0.273	0.0391945
Tpi1	2.44516e-06	-0.948979	0.182	0.424	0.0396361
Slc16a7	2.45956e-06	0.368782	0.209	0.039	0.0398695
Ifit2	2.49582e-06	-1.37284	0.018	0.215	0.0404572
Cxcl9	2.51868e-06	-1.61194	0.2	0.454	0.0408279
Slc2a6	2.54008e-06	-1.09093	0.118	0.346	0.0411747
Ldlrad4	2.60647e-06	0.552563	0.245	0.059	0.0422509
Plin2	2.6982e-06	0.776876	0.727	0.444	0.0437379
Ptgs2	2.80419e-06	1.13843	0.2	0.039	0.0454559
Zfp36l2	2.81029e-06	0.632241	0.891	0.737	0.0455548
Man1a	2.86353e-06	0.621062	0.664	0.385	0.0464179
Ptpn1	3.02754e-06	-0.866213	0.527	0.668	0.0490765

## Sheet: M2 macrophage
M2 macrophage, Her2+IAV vs. WT+IAV, 15dpi
Gene	p_val	avg_log2FC	pct.1	pct.2	p_val_adj
Lrg1	8.11082e-19	-2.43781	0.027	0.463	1.31476e-14
Col1a1	2.40539e-14	-2.25401	0.07	0.478	3.89913e-10
Fos	1.59417e-12	2.18084	0.727	0.313	2.58415e-08
Sparc	3.35248e-12	-1.83634	0.187	0.627	5.43437e-08
Car4	2.22996e-11	-1.94467	0.273	0.687	3.61477e-07
Ctsc	4.54979e-11	-1.32484	0.733	0.896	7.37521e-07
mt-Nd1	5.06971e-11	-1.61323	0.102	0.463	8.21801e-07
Cfb	1.48681e-10	-1.60583	0.374	0.716	2.41012e-06
Mgp	3.29345e-10	-1.64905	0.144	0.522	5.33868e-06
Fn1	3.57458e-10	-2.30584	0.203	0.597	5.7944e-06
Ccdc80	3.90349e-10	-1.59587	0.342	0.687	6.32756e-06
Plin2	2.16895e-09	1.42012	0.765	0.687	3.51586e-05
mt-Nd3	2.56789e-09	-1.05081	0.016	0.239	4.16255e-05
Ifitm3	3.13911e-09	-1.33385	0.032	0.284	5.0885e-05
C4b	4.78659e-09	-1.51872	0.075	0.373	7.75907e-05
Pik3ap1	7.78763e-09	1.40907	0.743	0.567	0.000126237
Dusp1	8.55172e-09	1.25353	0.62	0.194	0.000138623
mt-Co2	8.95007e-09	-1.8711	0.385	0.687	0.000145081
Ifi207	9.07092e-09	-1.33745	0.187	0.507	0.00014704
Zfp36	1.03063e-08	1.3868	0.781	0.478	0.000167065
Atf3	1.51469e-08	2.093	0.492	0.119	0.000245531
Slc6a2	1.6122e-08	-1.81005	0	0.164	0.000261338
Fosb	2.25865e-08	2.01277	0.524	0.149	0.000366127
Serpine1	2.31444e-08	2.11862	0.503	0.134	0.000375171
Tgfbi	3.43527e-08	-1.47744	0.444	0.687	0.000556857
Chil3	5.26335e-08	-0.937888	0.947	1	0.000853188
Iigp1	7.6465e-08	-1.11053	0	0.149	0.0012395
Cst3	1.30056e-07	0.922079	0.941	0.851	0.00210822
Col1a2	1.79706e-07	-1.00739	0.059	0.313	0.00291304
Clec2d	2.0413e-07	-1.42559	0.305	0.597	0.00330895
mt-Nd4l	2.38485e-07	-1.466	0.102	0.358	0.00386584
mt-Nd5	2.54479e-07	-1.16841	0.128	0.418	0.0041251
Ciita	2.59971e-07	-0.898729	0.08	0.343	0.00421413
Id1	2.7917e-07	-1.12601	0.107	0.373	0.00452535
mt-Co1	3.12785e-07	-1.36435	0.278	0.597	0.00507024
Rgs1	4.09874e-07	1.45558	0.406	0.06	0.00664406
Krt19	4.21638e-07	1.66059	0.636	0.403	0.00683475
Wfdc21	5.85053e-07	-0.86427	0.492	0.761	0.00948371
Pcdh1	6.39971e-07	-1.23436	0.005	0.149	0.0103739
Nupr1	7.07421e-07	-1.21503	0.07	0.299	0.0114673
Slc15a3	8.96172e-07	1.20546	0.695	0.522	0.0145269
Podxl	9.11846e-07	-1.44114	0.016	0.179	0.014781
mt-Nd4	1.01144e-06	-1.15967	0.096	0.343	0.0163954
mt-Co3	1.04633e-06	-1.68484	0.219	0.493	0.016961
Jund	1.29425e-06	0.968939	0.818	0.627	0.0209798
Ptprb	1.35287e-06	-1.39425	0.021	0.194	0.0219301
Aqp1	1.413e-06	-1.70698	0.064	0.284	0.0229047
mt-Atp6	1.42429e-06	-1.27247	0.209	0.493	0.0230877
Ch25h	1.55197e-06	-1.59097	0.086	0.313	0.0251574
Egr1	1.6358e-06	1.71237	0.369	0.06	0.0265163
Scarb2	1.65243e-06	1.21619	0.503	0.194	0.0267858
mt-Atp8	1.65769e-06	-1.16748	0.316	0.582	0.0268712
S100a4	2.18927e-06	-1.84476	0.107	0.373	0.0354881
Ccl3	2.53537e-06	1.8809	0.337	0.045	0.0410983

## Sheet: Migratory macrophage
Migratory macrophage, Her2+IAV vs. WT+IAV, 15dpi
Gene	p_val	avg_log2FC	pct.1	pct.2	p_val_adj
Dusp1	1.58095e-42	2.88181	0.923	0.325	2.56272e-38
Zfp36	1.94475e-41	2.04256	1	0.695	3.15243e-37
Nr4a1	4.28214e-38	1.6329	0.996	0.788	6.94135e-34
Fos	1.40837e-37	3.11229	0.906	0.232	2.28297e-33
Sik1	4.2722e-32	1.96881	0.868	0.212	6.92523e-28
Pim1	6.94435e-30	1.808	0.902	0.391	1.12568e-25
mt-Co2	9.63498e-24	-2.26509	0.376	0.735	1.56183e-19
Clec2d	3.71405e-21	-1.96606	0.449	0.748	6.02047e-17
Srgn	5.29114e-21	0.991228	0.987	0.768	8.57694e-17
Junb	7.7743e-21	1.5213	0.902	0.616	1.26021e-16
Dusp5	1.73703e-20	1.77827	0.782	0.305	2.81573e-16
Atf3	2.73456e-20	1.76945	0.739	0.258	4.43272e-16
mt-Nd1	1.00864e-19	-2.02171	0.141	0.53	1.63501e-15
mt-Co3	9.10731e-19	-1.96744	0.197	0.576	1.47629e-14
Tmsb10	1.24142e-18	-1.35395	0.744	0.861	2.01234e-14
Per1	8.30887e-18	1.32886	0.641	0.166	1.34687e-13
Zfp36l2	3.6003e-17	0.979092	0.966	0.755	5.83609e-13
mt-Atp6	1.43703e-16	-2.02583	0.197	0.543	2.32942e-12
Plin2	1.53967e-16	1.14159	0.709	0.225	2.49581e-12
Stk17b	1.65528e-16	1.15607	0.791	0.318	2.68321e-12
Nlrp3	3.56913e-16	1.38489	0.479	0.073	5.78556e-12
mt-Cytb	9.95641e-16	-1.79231	0.12	0.457	1.61393e-11
Ccrl2	2.05659e-15	1.78819	0.466	0.079	3.33373e-11
Cxcr4	5.84962e-15	1.25231	0.628	0.185	9.48223e-11
Ifrd1	1.15827e-14	1.41871	0.466	0.086	1.87756e-10
Sgk1	2.29145e-14	1.29297	0.722	0.278	3.71445e-10
Col1a1	3.46858e-14	-1.73915	0.03	0.298	5.62257e-10
Atp1a3	5.30932e-14	1.06137	0.59	0.179	8.6064e-10
S100a4	2.02984e-13	-0.868704	0.91	0.921	3.29037e-09
Ighm	9.11277e-13	1.03638	0.761	0.397	1.47718e-08
Laptm5	1.98283e-12	0.510938	0.987	0.914	3.21417e-08
Cox6b1	4.51964e-12	0.969159	0.5	0.146	7.32633e-08
mt-Atp8	4.68762e-12	-1.73316	0.278	0.543	7.59863e-08
Rel	6.45174e-12	0.973544	0.628	0.219	1.04583e-07
Tyrobp	1.13109e-11	0.450544	0.996	0.974	1.8335e-07
Srsf5	1.13645e-11	0.822319	0.739	0.331	1.84219e-07
Fosb	1.23304e-11	1.46533	0.419	0.093	1.99876e-07
Ppp1r15a	1.48126e-11	0.541876	0.547	0.159	2.40112e-07
Slc35c2	1.53051e-11	1.11116	0.402	0.079	2.48096e-07
Pmaip1	1.57063e-11	1.14909	0.543	0.166	2.546e-07
Ucp2	1.57091e-11	0.554366	0.983	0.914	2.54644e-07
Slfn2	2.23087e-11	-1.11883	0.667	0.742	3.61624e-07
H2-D1	2.86714e-11	0.822061	0.868	0.497	4.64763e-07
Chil3	2.87114e-11	-2.05458	0.303	0.563	4.65412e-07
Cebpb	1.19987e-10	0.588237	1	0.96	1.94499e-06
Btg2	1.48625e-10	0.747066	0.919	0.636	2.40922e-06
Stap1	1.80228e-10	0.790151	0.611	0.238	2.92149e-06
Hnrnpul1	2.57907e-10	0.752862	0.735	0.364	4.18067e-06
mt-Co1	2.95786e-10	-1.64761	0.299	0.536	4.79469e-06
Actg1	3.20292e-10	0.648807	0.906	0.649	5.19193e-06
Cnppd1	4.17867e-10	0.827339	0.556	0.185	6.77363e-06
Igkc	5.03832e-10	-1.30155	0.487	0.656	8.16712e-06
Klf6	5.6023e-10	0.789834	0.795	0.411	9.08133e-06
Pltp	8.88067e-10	0.83245	0.701	0.318	1.43956e-05
Sema4d	9.70055e-10	0.646375	0.91	0.583	1.57246e-05
Rab11b	1.07907e-09	0.764306	0.423	0.113	1.74918e-05
Ubc	1.50189e-09	0.598662	0.859	0.556	2.43457e-05
M6pr	1.62327e-09	0.840142	0.56	0.232	2.63132e-05
Slc35b2	1.97091e-09	0.757888	0.423	0.113	3.19485e-05
Ets2	2.03846e-09	0.958599	0.427	0.126	3.30434e-05
Plbd1	2.30644e-09	0.731486	0.876	0.53	3.73875e-05
Myh9	2.53753e-09	0.659949	0.628	0.258	4.11333e-05
Cd83	3.16775e-09	0.81657	0.402	0.099	5.13492e-05
Itgb1	3.30489e-09	0.604183	0.752	0.358	5.35723e-05
Nupr1	5.94044e-09	-1.15711	0.509	0.675	9.62945e-05
Hgsnat	6.26913e-09	0.563943	0.389	0.099	0.000101623
Dgkd	7.28141e-09	0.606615	0.462	0.139	0.000118032
Sqstm1	7.67775e-09	0.703969	0.462	0.152	0.000124456
Cxcl2	8.861e-09	1.52008	0.209	0.007	0.000143637
Crlf3	1.02019e-08	0.744035	0.534	0.212	0.000165372
Cat	1.1996e-08	0.634239	0.534	0.199	0.000194455
Prkar1a	1.30849e-08	0.528594	0.598	0.225	0.000212106
Fcgrt	1.3352e-08	0.759171	0.35	0.086	0.000216437
Pik3ap1	1.4672e-08	0.7928	0.838	0.55	0.000237833
B4galnt1	1.68327e-08	0.739471	0.718	0.384	0.000272858
Syngr2	1.76266e-08	0.558731	0.573	0.225	0.000285728
Pim3	1.81437e-08	0.959655	0.325	0.073	0.00029411
Iqgap1	2.29642e-08	0.595055	0.932	0.656	0.00037225
Irs2	2.29716e-08	0.831544	0.239	0.026	0.000372369
Csf3r	2.30241e-08	0.764233	0.684	0.358	0.000373221
Neurl3	2.37797e-08	0.680975	0.628	0.278	0.000385469
Zfp622	2.48344e-08	0.65108	0.333	0.073	0.000402565
Cst3	2.60558e-08	0.541186	1	0.993	0.000422365
Klf4	2.6234e-08	0.639633	0.885	0.55	0.000425254
Atp2b1	2.62784e-08	0.643974	0.56	0.212	0.000425973
Trf	2.69087e-08	0.702495	0.756	0.417	0.00043619
Cd14	3.14637e-08	1.42043	0.44	0.179	0.000510027
Arrdc3	3.15394e-08	0.923553	0.338	0.079	0.000511254
Eif4b	3.27607e-08	0.575456	0.526	0.199	0.000531051
Il1b	3.49448e-08	1.05446	0.573	0.258	0.000566455
Ctdsp2	3.51648e-08	0.615453	0.641	0.291	0.000570021
Adgre5	3.60058e-08	0.561862	0.944	0.801	0.000583653
Rbm38	3.9034e-08	0.665295	0.363	0.099	0.000632741
Unc93b1	4.40241e-08	0.682928	0.671	0.344	0.00071363
Plekho1	5.1381e-08	0.615024	0.637	0.291	0.000832887
Slc12a6	5.57449e-08	0.524613	0.556	0.205	0.000903625
Kif21b	5.97517e-08	0.529775	0.543	0.192	0.000968575
Dusp16	6.15035e-08	0.887979	0.415	0.132	0.000996971
Klf11	6.41504e-08	0.606403	0.222	0.02	0.00103988
Adipor1	7.45092e-08	0.532447	0.872	0.523	0.00120779
Btg1	7.59377e-08	0.618671	0.863	0.517	0.00123095
Rgs1	8.36632e-08	1.00811	0.188	0.007	0.00135618
Cytip	8.63031e-08	0.532025	0.94	0.695	0.00139897
Mia2	8.83806e-08	0.594196	0.573	0.245	0.00143265
Creg1	9.18788e-08	0.561748	0.654	0.311	0.00148936
Chchd2	9.26549e-08	0.591509	0.701	0.344	0.00150194
Nfil3	9.34676e-08	0.816878	0.47	0.192	0.00151511
Nuak2	1.16055e-07	0.619372	0.662	0.338	0.00188125
Shkbp1	1.19189e-07	0.685985	0.256	0.04	0.00193205
Klhl5	1.23331e-07	0.607466	0.44	0.159	0.0019992
Elmo2	1.32185e-07	0.629106	0.538	0.225	0.00214271
Tubb6	1.35831e-07	0.633806	0.35	0.093	0.00220182
Aldh9a1	1.40741e-07	0.616221	0.419	0.139	0.00228142
Fcer1g	1.48341e-07	0.355278	0.966	0.914	0.00240461
Anapc2	1.58345e-07	0.51054	0.282	0.053	0.00256677
Fyb	1.59211e-07	0.436553	0.902	0.603	0.00258081
Smap2	1.62379e-07	0.571768	0.513	0.205	0.00263216
Anks1	1.73105e-07	0.65748	0.248	0.04	0.00280603
Serinc3	1.83042e-07	0.483973	0.889	0.563	0.00296711
Pnrc1	1.95807e-07	0.59732	0.556	0.245	0.00317403
Tgfb1	1.96063e-07	0.623146	0.868	0.596	0.00317818
Fabp4	1.9993e-07	1.10205	0.192	0.013	0.00324087
Fam214b	2.11068e-07	0.44552	0.38	0.119	0.00342142
mt-Nd4l	2.11828e-07	-1.39186	0.111	0.298	0.00343374
Parp14	2.38378e-07	-1.30192	0.192	0.384	0.00386411
Cap1	2.45153e-07	0.591114	0.91	0.629	0.00397392
Thbd	3.05253e-07	0.567526	0.59	0.252	0.00494815
Cd36	3.0822e-07	0.683343	0.556	0.258	0.00499624
Osgin2	3.23307e-07	0.862945	0.295	0.073	0.00524081
Hist1h4a	3.25361e-07	-0.855021	0.013	0.146	0.0052741
Rilpl2	3.61139e-07	0.79849	0.376	0.119	0.00585406
Eif4a2	3.7407e-07	0.633676	0.709	0.371	0.00606367
Cbl	3.75414e-07	0.498987	0.611	0.298	0.00608546
Srrm2	4.26684e-07	0.554393	0.637	0.311	0.00691654
Lipa	4.35783e-07	0.500105	0.547	0.225	0.00706405
Trib1	4.58524e-07	0.479104	0.53	0.219	0.00743268
Tspan13	4.81669e-07	0.642231	0.466	0.192	0.00780785
Arhgap39	5.34175e-07	0.539717	0.457	0.166	0.00865898
Sdha	5.39246e-07	0.533302	0.423	0.152	0.00874118
Itga4	5.43652e-07	0.535615	0.799	0.457	0.0088126
Prkd3	5.85092e-07	0.572315	0.316	0.086	0.00948434
Usp19	5.92562e-07	0.435902	0.286	0.066	0.00960544
Kmt5c	5.9708e-07	0.460781	0.325	0.086	0.00967867
Zfp445	6.22097e-07	0.537641	0.291	0.073	0.0100842
Mgp	6.31642e-07	-1.23298	0.111	0.291	0.0102389
H1f0	7.15508e-07	0.803883	0.436	0.159	0.0115984
Aldh2	8.33535e-07	0.560595	0.825	0.53	0.0135116
Copz1	8.55339e-07	0.565531	0.547	0.258	0.013865
Stau1	8.71144e-07	0.721835	0.252	0.053	0.0141212
Dusp2	8.95789e-07	0.761489	0.346	0.106	0.0145207
Irf8	1.00602e-06	0.505787	0.603	0.291	0.0163075
Kdm6b	1.0166e-06	0.471631	0.679	0.351	0.016479
Mical1	1.09855e-06	0.378519	0.316	0.086	0.0178075
mt-Nd3	1.15807e-06	-1.13888	0.026	0.159	0.0187723
Usp8	1.24137e-06	0.632435	0.504	0.232	0.0201227
Tmem50a	1.31693e-06	0.554242	0.637	0.331	0.0213475
Foxk1	1.32228e-06	0.407141	0.44	0.159	0.0214342
Ppt2	1.37011e-06	0.488213	0.338	0.106	0.0222094
Fam107b	1.42698e-06	0.518205	0.774	0.43	0.0231314
Fam168b	1.46808e-06	0.511946	0.5	0.219	0.0237976
Fam234a	1.46829e-06	0.481691	0.474	0.199	0.0238009
Supt16	1.53257e-06	0.542764	0.261	0.06	0.024843
Fam104a	1.60775e-06	0.599538	0.197	0.026	0.0260617
H3f3b	1.60994e-06	0.665578	0.581	0.305	0.0260971
Csrnp1	1.78636e-06	0.68103	0.239	0.053	0.0289569
Pdcd6ip	1.89448e-06	0.520891	0.543	0.252	0.0307095
Picalm	1.91269e-06	0.479813	0.491	0.205	0.0310048
Map2k1	1.97226e-06	0.535119	0.538	0.252	0.0319703
Spen	1.98861e-06	0.540103	0.376	0.132	0.0322354
Rab11fip1	2.01642e-06	0.564129	0.35	0.119	0.0326861
Padi2	2.03354e-06	0.779575	0.385	0.152	0.0329637
Ccl3	2.04286e-06	1.16597	0.214	0.04	0.0331147
Ap2m1	2.10473e-06	0.411504	0.517	0.238	0.0341176
Ccndbp1	2.12601e-06	0.58493	0.385	0.146	0.0344627
Col3a1	2.17363e-06	-1.00321	0.038	0.179	0.0352346
Rnasek	2.17903e-06	0.468251	0.462	0.199	0.0353221
Tnfaip3	2.21959e-06	0.75333	0.291	0.079	0.0359795
Ccdc9	2.23189e-06	0.425284	0.466	0.179	0.0361789
Gstm1	2.25948e-06	0.48505	0.205	0.033	0.0366261
Hsp90aa1	2.38639e-06	0.583953	0.338	0.113	0.0386834
Copb1	2.50942e-06	0.280406	0.355	0.113	0.0406777
Rtp4	2.52752e-06	-0.798718	0.021	0.146	0.0409712
Fam129a	2.55681e-06	0.484528	0.611	0.298	0.0414459
BC005537	2.60316e-06	0.496749	0.748	0.444	0.0421972
Atp5b	2.60968e-06	0.594339	0.363	0.132	0.042303
Camk1d	2.93901e-06	0.510718	0.44	0.179	0.0476413
Arsb	3.01248e-06	0.641113	0.436	0.192	0.0488323
Hsd11b1	3.04683e-06	0.779018	0.205	0.033	0.0493892
