# Supplementary material for: Respiratory viral infections awaken metastatic breast cancer cells in lungs
Source: Nature. 2025 Jul 30;645(8080):496–506. doi: 10.1038/s41586-025-09332-0 (PMC12422975; doi:10.1038/s41586-025-09332-0)
Supplement: Supplementary file 5 — All significant GSEA results from the scRNA-seq experiments. [file 41586_2025_9332_MOESM5_ESM.xlsx]

## Sheet: CD8+ effector T Her2 vs aCD4He2
CD8+ effector T, aCD4+Her2+IAV vs. Her2+IAV, 15dpi
ID	setSize	enrichmentScore	NES	pvalue	p.adjust	qvalues	rank	leading_edge	core_enrichment
KEGG_OXIDATIVE_PHOSPHORYLATION	116	0.611895	2.077	7.10535e-09	1.60581e-06	1.3388e-06	2274	tags=45%, list=17%, signal=37%	mt-Atp6/mt-Co2/mt-Cytb/mt-Co3/mt-Co1/mt-Nd4l/mt-Atp8/mt-Nd5/mt-Nd1/mt-Nd6/Ndufb8/Uqcrb/Cox17/Ndufs2/Atp6v1e1/mt-Nd4/Ndufs4/Atp6v1g1/mt-Nd2/Atp5o/Ndufs8/Ndufv2/Ndufa4/Cox5a/Uqcrq/mt-Nd3/Ndufc1/Atp6v1c1/Cox7b/Ppa1/Cox6a1/Uqcr10/Atp5a1/Ndufb9/Atp6v1b2/Ndufa10/Ndufb6/Ndufb3/Ndufv3/Atp5c1/Cox6c/Ndufab1/Cox11/Cox7a2/Uqcrfs1/Tcirg1/Sdha/Ndufa3/Atp5d/Uqcrh/Ndufb2/Ndufa8
KEGG_PARKINSONS_DISEASE	108	0.612261	2.07965	3.90002e-08	4.40702e-06	3.67423e-06	2274	tags=47%, list=17%, signal=39%	mt-Atp6/mt-Co2/mt-Cytb/mt-Co3/mt-Co1/Casp3/mt-Nd4l/mt-Atp8/mt-Nd5/mt-Nd1/mt-Nd6/Ndufb8/Uqcrb/Vdac1/Ndufs2/mt-Nd4/Ndufs4/mt-Nd2/Atp5o/Ndufs8/Ndufv2/Park7/Slc25a5/Ndufa4/Cox5a/Uqcrq/mt-Nd3/Ndufc1/Cox7b/Vdac2/Cox6a1/Uqcr10/Atp5a1/Ndufb9/Ndufa10/Ndufb6/Ndufb3/Ndufv3/Atp5c1/Cox6c/Ndufab1/Ube2g1/Ube2l3/Cox7a2/Uqcrfs1/Sdha/Ndufa3/Atp5d/Uqcrh/Ndufb2/Ndufa8
HALLMARK_TNFA_SIGNALING_VIA_NFKB	190	0.513229	1.86826	1.30575e-07	9.83668e-06	8.20105e-06	1473	tags=34%, list=11%, signal=30%	Junb/Nr4a1/Sik1/Gpr183/Bhlhe40/Dusp5/Nr4a2/Egr1/Dusp4/Tnf/Ppp1r15a/Cd69/Cd44/Nfkb2/Tnfaip3/Pmepa1/Tgif1/Fosl2/Fosb/Pnrc1/Kdm6b/Nfkbia/Nr4a3/Litaf/Cd80/Il6st/Tank/Zc3h12a/Ccn1/Per1/Cdkn1a/Klf4/Dusp1/Ets2/Rel/Tnfaip8/Ccnl1/Atf3/Nfkb1/Zfp36/Id2/Btg3/Eif1/Fos/Ier2/Ddx58/Pde4b/Spsb1/Nfil3/Ccrl2/Dram1/Rela/Pdlim5/Tnip1/Ier3/Tnfsf9/Jun/Tiparp/Phlda1/Maff/Btg1/Rnf19b/Ninj1/Panx1
HALLMARK_EPITHELIAL_MESENCHYMAL_TRANSITION	179	0.522105	1.88959	2.1232e-07	1.19961e-05	1.00014e-05	2773	tags=34%, list=21%, signal=27%	Sparc/Col1a1/Fn1/Itgb1/Bgn/Mgp/Col3a1/Cd44/Tnfaip3/Eln/Pmepa1/Col1a2/Col4a1/Capg/Ccn1/Tgfbi/Serpinh1/Col6a3/Plod3/Glipr1/Col4a2/Notch2/Id2/Igfbp4/Cxcl12/Fstl1/Wipf1/Tpm1/Jun/Col6a2/Cadm1/Mmp14/Spp1/Serpine2/Gadd45a/Gja1/Timp3/Pmp22/Plod2/Dab2/Postn/Bmp1/Vegfa/Qsox1/Cald1/Rhob/Myl9/Pcolce2/Tnc/Lgals1/Mylk/Tagln/P3h1/Fmod/Fermt2/Nt5e/Plod1/Ecm1/Sdc1/Mmp2/Thbs1
HALLMARK_TGF_BETA_SIGNALING	53	0.64928	1.97871	1.69466e-05	0.000765985	0.000638618	821	tags=26%, list=6%, signal=25%	Junb/Id3/Smad7/Ppp1r15a/Skil/Pmepa1/Tgif1/Ncor2/Arid4b/Ski/Id2/Bmpr2/Smurf2/Furin
HALLMARK_HYPOXIA	175	0.466093	1.68449	4.12241e-05	0.00132475	0.00110447	1400	tags=24%, list=11%, signal=22%	Bhlhe40/S100a4/Bgn/Ppp1r15a/Tnfaip3/Isg20/Fosl2/Pnrc1/Anxa2/Pdgfb/Hspa5/Hdlbp/Rora/Hk1/Slc6a6/Ccn1/Cdkn1a/Tgfbi/Bnip3l/Dusp1/Siah2/Atf3/Chst2/Zfp36/P4ha1/Ugp2/Ext1/Fos/Nfil3/Aldoa/Gaa/Pdk3/Bcl2/Tes/Mt2/Ier3/Klhl24/Jun/Pam/Tiparp/Maff/Btg1
KEGG_ECM_RECEPTOR_INTERACTION	68	0.588723	1.84186	4.23316e-05	0.00132475	0.00110447	601	tags=16%, list=5%, signal=16%	Col1a1/Fn1/Itgb1/Col3a1/Cd44/Col1a2/Col4a1/Itga4/Col6a3/Col4a2/Dag1
KEGG_SYSTEMIC_LUPUS_ERYTHEMATOSUS	43	0.673148	1.98513	4.82522e-05	0.00132475	0.00110447	1796	tags=40%, list=14%, signal=34%	Tnf/Cd28/H3f3b/H2-Aa/Cd80/Actn4/H2-Ab1/H2-Oa/Actn1/Cd86/C1qb/C4b/C1qa/Snrpd1/Ifng/Il10/Fcgr3
KEGG_PATHWAYS_IN_CANCER	278	0.421024	1.59398	5.27556e-05	0.00132475	0.00110447	1779	tags=23%, list=13%, signal=21%	Fn1/Itgb1/Tcf7/Nfkb2/Cblb/Casp3/Col4a1/Pdgfb/Nfkbia/Dvl1/Epas1/Pias1/Hsp90b1/Ctnna1/Foxo1/Ar/Ctbp1/Stat3/Stat1/Cdkn1a/Bcl2l1/Stat5b/Traf3/Traf5/Cdc42/Bcr/Col4a2/Nfkb1/Elob/Vegfb/Fos/Cebpa/Ccdc6/Smad2/Ikbkb/Bcl2/Rela/Pik3cg/Sufu/Pml/Egln3/Crebbp/Jun/Erbb2/Fasl/Itga3/Hif1a/Araf/Spi1/Ctnnb1/Arnt/E2f3/Rassf1/Rac1/Ctbp2/Chuk/Ccnd1/Mapk1/Eloc/Trp53/Fgf13/Axin1/Ralb/Traf1/Pias2
KEGG_HUNTINGTONS_DISEASE	155	0.479872	1.69311	6.40347e-05	0.00144719	0.00120655	2288	tags=35%, list=17%, signal=29%	mt-Atp6/mt-Co2/mt-Cytb/mt-Co3/mt-Co1/Casp3/mt-Atp8/Ap2m1/Ndufb8/Uqcrb/Vdac1/Ndufs2/Ndufs4/Atp5o/Ndufs8/Ndufv2/Slc25a5/Creb3l2/Ndufa4/Rcor1/Cox5a/Ap2b1/Uqcrq/Hip1/Ndufc1/Cox7b/Crebbp/Polr2h/Creb3/Vdac2/Cox6a1/Htt/Uqcr10/Clta/Polr2e/Atp5a1/Ndufb9/Ndufa10/Ndufb6/Ndufb3/Trp53/Ndufv3/Atp5c1/Cox6c/Ndufab1/Cox7a2/Uqcrfs1/Sdha/Ndufa3/Atp5d/Uqcrh/Ndufb2/Ndufa8/Dctn4
HALLMARK_MYOGENESIS	156	0.462954	1.63967	0.000146273	0.00300525	0.00250554	869	tags=12%, list=7%, signal=11%	Sparc/Bhlhe40/Col1a1/Itgb1/Col3a1/Igfbp7/Ifrd1/Clu/Scd1/Cdkn1a/Lsp1/Eif4a2/Col6a3/Scd2/Col4a2/App/Bag1/Gaa
KEGG_ALZHEIMERS_DISEASE	144	0.473002	1.65654	0.000198256	0.00371066	0.00309366	2432	tags=37%, list=18%, signal=30%	mt-Atp6/Calm2/mt-Co2/Tnf/mt-Cytb/mt-Co3/mt-Co1/Casp3/mt-Atp8/Ndufb8/Uqcrb/Ndufs2/Casp7/Ppp3r1/Ndufs4/Atp5o/Ndufs8/Ndufv2/App/Ndufa4/Cox5a/Apoe/Uqcrq/Ndufc1/Cox7b/Cox6a1/Uqcr10/Ide/Atp5a1/Ndufb9/Hsd17b10/Psen1/Ndufa10/Ndufb6/Mapk1/Ndufb3/Ndufv3/Atp5c1/Cox6c/Cdk5/Ndufab1/Ppp3cb/Cox7a2/Uqcrfs1/Sdha/Ndufa3/Atp5d/Uqcrh/Ndufb2/Ndufa8/Eif2ak3/Calm1/Cox5b
KEGG_NEUROACTIVE_LIGAND_RECEPTOR_INTERACTION	103	-0.523716	-1.81895	0.000213445	0.00371066	0.00309366	336	tags=6%, list=3%, signal=6%	S1pr1/S1pr4/Adora2a/Galr3/S1pr5/Gzma
HALLMARK_MYC_TARGETS_V1	181	0.444915	1.61314	0.000267533	0.00431874	0.00360063	2986	tags=45%, list=23%, signal=36%	Ifrd1/Hnrnpa2b1/Vdac1/Ube2e1/Eif2s1/Usp1/Smarcc1/Psma1/Snrpa1/Txnl4a/Mcm6/Psma2/Eif4a1/Eif1ax/Eif4e/Ptges3/Dek/Ppia/Etf1/Rrm1/Ranbp1/Serbp1/Cox5a/Pwp1/Eif4g2/Psmc6/Psmd8/Cct3/Cdc20/Psma6/Stard7/Psmd7/Xrcc6/Hprt/Snrpg/Pabpc4/Xpot/Srm/Tra2b/Psmd1/Hnrnpr/Hnrnpu/Psma7/Snrpd1/Hnrnpd/Cct4/Glo1/C1qbp/Dut/Ndufab1/Pa2g4/Ube2l3/Tyms/Eef1b2/Tcp1/Pabpc1/Slc25a3/Ruvbl2/Cbx3/G3bp1/Phb/Srsf7/Mcm4/Nap1l1/Cstf2/U…
HALLMARK_IL2_STAT5_SIGNALING	191	0.425488	1.55155	0.000848896	0.01279	0.0106633	1746	tags=29%, list=13%, signal=26%	Rgs16/Bhlhe40/Cd44/Nrp1/Ttc39b/Casp3/Il2rb/Ptger2/Nfkbiz/Prkch/Penk/Rora/Wls/Capg/Ltb/Tnfrsf18/Irf4/Bcl2l1/Ifngr1/Car2/Tnfsf11/Enpp1/Lrig1/Gpr65/Bmpr2/Huwe1/Ikzf2/Tiam1/P4ha1/Smpdl3a/Rhoh/Lclat1/Galm/Ncoa3/Furin/Myo1e/Nfil3/Cdc42se2/Cd86/Icos/Bcl2/Batf/Phtf2/Ahr/Socs1/Ctla4/Phlda1/Maff/Cst7/Cd81/Mapkapk2/Dcps/Ager/Il10/Traf1/Spp1
HALLMARK_ANGIOGENESIS	31	0.63573	1.76254	0.00207783	0.0293494	0.0244692	2309	tags=35%, list=17%, signal=29%	S100a4/Col3a1/Nrp1/App/Thbd/Fstl1/Spp1/Postn/Olr1/Vegfa/Ccnd2
HALLMARK_OXIDATIVE_PHOSPHORYLATION	183	0.40809	1.4811	0.00234762	0.0312095	0.0260201	2985	tags=43%, list=23%, signal=34%	Ndufb8/Uqcrb/Cox17/Vdac1/Ndufs2/Atp6v1e1/Casp7/Slc25a12/Ndufs4/Nnt/Atp6v1g1/Pdhb/Atp5o/Ndufs8/Eci1/Timm13/Ndufv2/Slc25a5/Ndufa4/Cox5a/Uqcrq/Ldhb/Alas1/Ndufc1/Pdha1/Atp6v1c1/Idh3g/Cox7b/Vdac2/Cox6a1/Acadm/Nqo2/Uqcr10/Mfn2/Atp5a1/Hsd17b10/Idh3a/Ndufb6/Ndufb3/Atp5c1/Timm17a/Cox6c/Ndufab1/Timm8b/Cox11/Mdh1/Cox7a2/Fh1/Uqcrfs1/Tcirg1/Sdha/Fdx1/Ndufa3/Idh3b/Slc25a3/Atp5d/Uqcrh/Ndufb2/Pmpca/Oat/Ndufa8/Mp…
HALLMARK_UV_RESPONSE_UP	146	0.432091	1.51322	0.00256437	0.0315984	0.0263442	1795	tags=25%, list=14%, signal=22%	Junb/Nr4a1/Casp3/Psmc3/Fosb/Bcl2l11/Nfkbia/Rrad/Tmbim6/Prkcd/Il6st/Stip1/Cnp/Car2/Rpn1/Atf3/Btg3/Fos/Furin/Bak1/Aldoa/Epcam/Fen1/Alas1/Atp6v1c1/Bsg/Polr2h/Fkbp4/Tyro3/Hnrnpu/Btg1/Gls/Arrb2/Stk25/Tfrc/Mmp14/Btg2
HALLMARK_COAGULATION	101	0.471546	1.58058	0.0026565	0.0315984	0.0263442	2129	tags=28%, list=16%, signal=23%	Sparc/Fn1/Dusp6/Arf4/Pdgfb/Pecam1/Clu/Ctse/Cd9/Ctsb/Furin/Thbd/Gnb2/Lta4h/Serping1/Ctsk/Maff/C1qa/Rac1/Prep/Mmp14/Timp3/Csrp1/Pros1/Plat/Lgmn/Olr1/Bmp1
KEGG_LEISHMANIA_INFECTION	63	0.516483	1.60532	0.00299275	0.0338181	0.0281949	2224	tags=38%, list=17%, signal=32%	Itgb1/Tnf/Tab2/Nfkbia/H2-Aa/Itga4/Stat1/Ifngr1/H2-Ab1/Mapk14/Ncf4/Nfkb1/H2-Oa/Fos/Marcksl1/Rela/Jun/Mapk1/Ifng/Il10/Fcgr3/Elk1/H2-DMb1/Jak2
HALLMARK_ALLOGRAFT_REJECTION	185	-0.396289	-1.48348	0.00361259	0.0388783	0.0324137	895	tags=16%, list=7%, signal=15%	Cd79a/Il2rg/Eif5a/Il16/Glmn/Tgfb1/Bcl10/Npm1/Tlr6/Ifnar2/Cd7/Fas/Cd47/Il4ra/Tapbp/H2-D1/Il2ra/Itgb2/Ccl4/Itgal/Flna/Ccr2/Csf1/Prf1/Cd4/Klrd1/Il18rap/Ccl5/Gzmb/Gzma
KEGG_SMALL_CELL_LUNG_CANCER	79	0.493305	1.5854	0.00413888	0.0412472	0.0343887	1779	tags=27%, list=13%, signal=23%	Fn1/Itgb1/Col4a1/Nfkbia/Pias1/Bcl2l1/Traf3/Traf5/Col4a2/Nfkb1/Ikbkb/Bcl2/Rela/Pik3cg/Itga3/E2f3/Chuk/Ccnd1/Trp53/Traf1/Pias2
KEGG_FOCAL_ADHESION	172	0.412658	1.48605	0.00419773	0.0412472	0.0343887	2341	tags=26%, list=18%, signal=21%	Col1a1/Fn1/Itgb1/Col3a1/Col1a2/Col4a1/Pdgfb/Actn4/Itga4/Rap1a/Col6a3/Cdc42/Col4a2/Parvg/Flnb/Vegfb/Vav3/Actn1/Src/Bcl2/Pik3cg/Pxn/Jun/Erbb2/Itga3/Ctnnb1/Rac1/Ccnd1/Mapk1/Pak4/Col6a2/Ppp1cb/Spp1/Rock1/Vcl/Ilk/Elk1/Cav1/Vegfa/Myl9/Ccnd2/Tnxb/Igf1/Tnc
KEGG_ASTHMA	17	0.724675	1.74622	0.00480935	0.0427493	0.035641	2105	tags=41%, list=16%, signal=35%	Tnf/H2-Aa/H2-Ab1/H2-Oa/Fcer1g/Il10/H2-DMb1
KEGG_PROTEASOME	42	0.577323	1.69234	0.00485656	0.0427493	0.035641	1963	tags=48%, list=15%, signal=41%	Psmc3/Psmd13/Psma1/Psmb8/Pomp/Psma2/Psmb9/Psmc6/Sem1/Psmd8/Psma6/Psmb4/Psmb5/Psmd7/Psmd6/Psmd1/Psma7/Ifng/Psmc5/Psma5
HALLMARK_UV_RESPONSE_DN	139	0.426216	1.48854	0.00509686	0.0427493	0.035641	1080	tags=17%, list=8%, signal=15%	Bhlhe40/Col1a1/Smad7/Col3a1/Nrp1/Col1a2/Mgll/Anxa2/Atrx/Inpp4b/Ccn1/Sipa1l1/Dusp1/Mapk14/Nipbl/Nfkb1/Notch2/Spop/Nek7/Rasa2/Atxn1/Pdlim5/Celf2
KEGG_TGF_BETA_SIGNALING_PATHWAY	67	0.494976	1.54746	0.00510722	0.0427493	0.035641	1884	tags=22%, list=14%, signal=19%	Id3/Tnf/Smad7/Rbl2/Id2/Bmpr2/Smurf2/Ppp2r1b/Smad2/Crebbp/Mapk1/Ppp2cb/Ifng/Rbl1/Rock1
KEGG_AXON_GUIDANCE	113	0.436916	1.49174	0.00749319	0.0593833	0.0495091	2042	tags=26%, list=15%, signal=22%	Itgb1/Ephb6/Nrp1/Nfatc1/Sema6d/Ppp3r1/Nfatc2/Cdc42/Sema4c/Nfatc3/Cxcl12/Gnai3/Sema4b/Sema3c/Sema3f/Cfl2/Rgs3/Dpysl2/Limk2/Rac1/Mapk1/Pak4/Cdk5/Rock1/Rasa1/Sema3g/Ppp3cb/Plxnc1/Ntn4
KEGG_TIGHT_JUNCTION	104	0.444672	1.49289	0.00761998	0.0593833	0.0495091	3679	tags=40%, list=28%, signal=29%	Patj/Ppp2r2c/Prkch/Prkcd/Actn4/Ctnna1/Hcls1/Csnk2b/Cdc42/Epb41l2/Ppp2r2a/Actn1/Gnai3/Src/Ppp2r1b/Cldn18/Ctnnb1/Rras/Ppp2cb/Llgl1/Prkcz/Exoc4/Rras2/Myl9/Tjp1/Vapa/Exoc3/Csnk2a1/F11r/Ybx3/Prkca/Rhoa/Myh10/Actn2/Afdn/Akt1/Csnk2a2/Epb41l1/Crb3/Hras/Prkcb/Cgn
KEGG_CARDIAC_MUSCLE_CONTRACTION	58	0.518274	1.59321	0.0082637	0.0622532	0.0519018	2194	tags=28%, list=17%, signal=23%	mt-Co2/mt-Cytb/mt-Co3/mt-Co1/Slc9a1/Uqcrb/Cox5a/Uqcrq/Cox7b/Tpm1/Cox6a1/Uqcr10/Cox6c/Cox7a2/Uqcrfs1/Uqcrh
KEGG_NATURAL_KILLER_CELL_MEDIATED_CYTOTOXICITY	96	-0.43728	-1.5066	0.0110044	0.0802258	0.066886	1583	tags=28%, list=12%, signal=25%	Map2k2/Vav1/Fyn/Tyrobp/Kras/Icam1/Plcg1/Grb2/Nras/Klrc3/Ppp3cc/Syk/Pik3cd/Ifnar2/Pik3r5/Ppp3ca/Fas/Hcst/Klrc1/H2-D1/Icam2/Klrk1/Itgb2/Itgal/Prf1/Klrd1/Gzmb
HALLMARK_CHOLESTEROL_HOMEOSTASIS	71	0.473783	1.49569	0.011646	0.0822501	0.0685737	2059	tags=34%, list=16%, signal=29%	Pnrc1/Clu/S100a11/Scd1/Anxa5/Cd9/Trp53inp1/Scd2/Stx5a/Atf3/Hmgcs1/Nfil3/Pdk3/Srebf2/Nsdhl/Ctnnb1/Cxcl16/Ebp/Pcyt2/Plscr1/Abca2/Sc5d/Lgmn/Stard4
KEGG_T_CELL_RECEPTOR_SIGNALING_PATHWAY	104	0.432802	1.45304	0.01228	0.0840997	0.0701157	1720	tags=29%, list=13%, signal=25%	Pdcd1/Tnf/Cd28/Cblb/Nfatc1/Nfkbia/Cd8b1/Ppp3r1/Lcp2/Nfatc2/Cdc42/Mapk14/Nfatc3/Nfkb1/Cd8a/Fos/Vav3/Ikbkb/Icos/Cd3d/Rela/Pik3cg/Jun/Ctla4/Lat/Chuk/Mapk1/Ifng/Pak4/Il10
HALLMARK_MTORC1_SIGNALING	191	0.379589	1.38418	0.0133708	0.0888765	0.0740983	1214	tags=22%, list=9%, signal=20%	Bhlhe40/Ppp1r15a/Ifrd1/Hspa5/Hsp90b1/Stip1/Txnrd1/Slc6a6/Scd1/Cd9/Cdkn1a/Psmd13/Cfp/Serpinh1/Elovl5/Ctsc/Actr3/Scd2/Uchl5/Rpn1/Phgdh/Fkbp2/Ppia/Etf1/Hmgcs1/P4ha1/Rab1a/Got1/Nfil3/Psmc6/Dapp1/Aldoa/Lta4h/Psat1/Tes/Ifi30/Psmb5/Egln3/Coro1a/Nmt1/Hprt/Ppa1
HALLMARK_KRAS_SIGNALING_DN	111	0.420008	1.43256	0.014887	0.0961275	0.0801435	1123	tags=10%, list=8%, signal=9%	Pdcd1/Nr4a2/Skil/Cd80/Slc29a3/Ptprj/Chst2/Kmt2d/Entpd7/Camk1d/Dtnb
KEGG_BIOSYNTHESIS_OF_UNSATURATED_FATTY_ACIDS	20	0.649076	1.6179	0.0156009	0.0979387	0.0816536	481	tags=20%, list=4%, signal=19%	Scd1/Elovl5/Scd2/Tecr
HALLMARK_P53_PATHWAY	177	0.374455	1.35498	0.0161898	0.0988889	0.0824458	2573	tags=31%, list=19%, signal=25%	Rgs16/S100a4/Osgin1/Ppp1r15a/Mxd4/Plk3/Hexim1/Rrad/Cd82/Dgka/Cdkn1a/Klf4/Atf3/App/St14/Fos/Cebpa/Bak1/Ldhb/Dram1/Ifi30/Baiap2/Ier3/Tnfsf9/Jun/Socs1/Ddb2/Btg1/Rnf19b/Ninj1/Fam162a/Sfn/Zmat3/Cd81/Trp53/Fgf13/Fdxr/Ppm1d/Vamp8/Btg2/Gadd45a/Foxo3/Hdac3/Perp/Vwa5a/Casp1/Sertad3/Tm4sf1/Ak1/Ccnd2/Prmt2/Iscu/Ccng1/Acvr1b/Tsc22d1

## Sheet: M1 Mac Her2 vs WT
M1 macrophage, Her2+IAV vs. WT+IAV, 15dpi
ID	setSize	enrichmentScore	NES	pvalue	p.adjust	qvalues	rank	leading_edge	core_enrichment
HALLMARK_INTERFERON_GAMMA_RESPONSE	187	-0.725846	-2.49706	7.51902e-27	1.69178e-24	1.29802e-24	1432	tags=59%, list=12%, signal=53%	Isoc1/Sp110/Irf2/Il4ra/Sppl2a/Irf5/Tor1b/St3gal5/Casp1/Gbp3/Ripk1/Trim26/Btg1/Oasl1/Ifi44/Gbp9/Fpr1/Psma3/Ciita/Nfkb1/Serping1/Mthfd2/Itgb7/Rnf31/H2-M3/Psmb2/Ddx58/Hif1a/Batf2/Il15ra/Stat3/Casp3/Tdrd7/Mvp/Trim14/Pfkp/Gbp8/Eif2ak2/Epsti1/Rbck1/Pml/Cd38/Ptpn6/Trafd1/Ly6e/Ifi35/Ddx60/Samd9l/Cd274/Ifih1/Cmpk2/Herc6/Nod1/Dhx58/Nmi/Tapbp/Psmb9/Isg20/Il18bp/Irf9/H2-Q7/Lgals3bp/Icam1/Adar/Usp18/Ogfr/B2m/…
HALLMARK_TNFA_SIGNALING_VIA_NFKB	188	0.62669	2.5226	1.66483e-16	1.87294e-14	1.43701e-14	786	tags=37%, list=7%, signal=35%	Fosb/Fos/Cxcl2/Egr1/Atf3/Dusp1/Ccrl2/Nr4a1/Btg2/Zfp36/Klf2/Junb/Ier2/Sik1/Per1/Serpine1/Pmepa1/Rhob/Cxcl1/Klf4/Ets2/Ptgs2/Irs2/Klf6/Jun/Ppp1r15a/Phlda1/Cdkn1a/Cd83/Ier3/Il1b/Atp2b1/Sgk1/Pnrc1/Sqstm1/Dusp5/Tgif1/Pde4b/Tlr2/Gpr183/Zc3h12a/Tsc22d1/Tnfaip3/Plk2/Ier5/Egr3/Klf10/Abca1/Jag1/Gadd45b/Dennd5a/Smad3/Dnajb4/Nr4a2/Snn/Fut4/Maff/Ccnd1/Rel/Fosl2/Cd44/Sat1/Kdm6b/Zbtb10/Ccl4/Clcf1/Bhlhe40/Trib1/S…
KEGG_OXIDATIVE_PHOSPHORYLATION	112	-0.703014	-2.26651	6.72619e-14	4.80001e-12	3.68281e-12	1186	tags=43%, list=10%, signal=39%	Cox17/Atp6v0a2/Ndufv2/Ndufb4/Ndufb6/Atp6v1d/Cox7a2/Atp6v0c/Cox5a/Atp6v1e1/Ndufb8/Atp6v1h/Ndufa6/Ndufv3/Ndufb10/Atp5k/Atp5e/Atp6v1g1/Cox6a1/Uqcr11/mt-Nd2/Uqcrfs1/Atp5j2/Ppa1/Uqcrb/Ndufs3/Uqcr10/Ndufs8/Cox5b/mt-Nd3/Ndufa8/Ndufb7/Ndufa10/Ndufs4/Atp5o/Tcirg1/Atp5j/mt-Nd4l/Cox7b/mt-Nd4/mt-Nd5/mt-Atp8/mt-Co3/mt-Cytb/mt-Nd1/mt-Co1/mt-Atp6/mt-Co2
HALLMARK_INTERFERON_ALPHA_RESPONSE	94	-0.723121	-2.2945	8.53335e-14	4.80001e-12	3.68281e-12	1517	tags=66%, list=13%, signal=58%	Mov10/Slc25a28/Sp110/Irf2/Il4ra/Casp1/Gbp3/Trim26/Parp9/Oasl1/Ifi44/Cnp/Psma3/Rnf31/H2-M3/Cd47/Batf2/Tdrd7/Uba7/Trim14/Eif2ak2/Epsti1/Trafd1/Ly6e/Ifi35/Ddx60/Samd9l/Ifih1/Cmpk2/Herc6/Dhx58/Sell/Nmi/Psmb9/Isg20/Irf9/H2-Q7/Lgals3bp/Adar/Usp18/Ogfr/B2m/Stat2/Psmb8/Tap1/Rsad2/Ifit3/Ube2l6/Bst2/Parp12/Ifitm2/Helz2/Psme1/Ifit2/Irf1/Gbp2/Rtp4/Parp14/Irf7/Ifitm3/Isg15/Cxcl10
KEGG_PARKINSONS_DISEASE	107	-0.695414	-2.22541	3.27437e-12	1.47347e-10	1.13052e-10	1081	tags=40%, list=9%, signal=37%	Park7/Ndufv2/Ndufb4/Ndufb6/Cox7a2/Cox5a/Ndufb8/Ndufa6/Ube2l3/Ndufv3/Ndufb10/Casp3/Uba7/Atp5e/Cox6a1/Uqcr11/mt-Nd2/Uqcrfs1/Uqcrb/Ndufs3/Uqcr10/Ndufs8/Cox5b/mt-Nd3/Ndufa8/Ndufb7/Vdac2/Ndufa10/Ndufs4/Atp5o/Atp5j/Ube2l6/mt-Nd4l/Cox7b/mt-Nd4/mt-Nd5/mt-Atp8/mt-Co3/mt-Cytb/mt-Nd1/mt-Co1/mt-Atp6/mt-Co2
HALLMARK_ALLOGRAFT_REJECTION	175	-0.537421	-1.83937	2.748e-07	1.0305e-05	7.90653e-06	908	tags=26%, list=8%, signal=24%	Traf2/Cfp/H2-M3/Dars/Cd47/Ube2d1/Flna/Hif1a/Hcls1/Il2rg/Eif3d/Timp1/Capg/Lyn/Eif4g3/Tlr1/Ptpn6/Fgr/Ccr1/Fcgr2b/Ccnd3/Spi1/Tapbp/Itgb2/H2-Q7/Icam1/Tap2/B2m/Nme1/Tap1/Stat1/Bcl3/Psmb10/Igsf6/Ccr5/Cxcl13/Jak2/Socs1/Tnf/Ccl2/Gbp2/Cd40/Cxcl9/Ccl7/Irf7
KEGG_HUNTINGTONS_DISEASE	152	-0.54946	-1.84706	7.76222e-07	2.495e-05	1.91429e-05	1071	tags=35%, list=9%, signal=32%	Trp53/Uqcrq/Cox6c/Atp5g3/Ndufb9/Ndufa4/Atp5d/Polr2d/Creb1/Clta/Ndufb5/Vdac1/Ndufs6/Polr2h/Polr2j/Ndufv2/Ndufb4/Ndufb6/Cox7a2/Cox5a/Ndufb8/Ndufa6/Ndufv3/Ndufb10/Casp3/Atp5e/Cox6a1/Uqcr11/Uqcrfs1/Uqcrb/Ndufs3/Uqcr10/Polr2f/Ndufs8/Cox5b/Cltb/Ndufa8/Ndufb7/Vdac2/Ndufa10/Ndufs4/Atp5o/Tgm2/Hip1/Atp5j/Sod2/Cox7b/mt-Atp8/mt-Co3/mt-Cytb/mt-Co1/mt-Atp6/mt-Co2
KEGG_PROTEASOME	42	-0.722356	-2.05257	1.11608e-06	3.13897e-05	2.40838e-05	1315	tags=52%, list=11%, signal=47%	Psmb1/Psmd8/Psmb6/Psma3/Psmc5/Psmb3/Psmd13/Psmd7/Psmb2/Psma1/Psma5/Psme3/Psmd6/Psmc6/Psma7/Pomp/Psmb9/Psmd2/Psmb8/Psma4/Psmb10/Psme1
HALLMARK_MYC_TARGETS_V1	181	-0.52574	-1.80665	2.13908e-06	5.34771e-05	4.10304e-05	2772	tags=53%, list=23%, signal=41%	Apex1/Ndufab1/Pole3/Hnrnpr/Cct4/Snrpd3/Stard7/Psmc4/Txnl4a/Myc/Eif2s2/Vbp1/Dhx15/Sf3a1/Canx/Vdac3/Phb/Got2/Hnrnpu/Tufm/Abce1/Cul1/Smarcc1/Hnrnpc/Psma2/Cops5/Tra2b/Nolc1/Dut/Ilf2/Ptges3/Cct3/C1qbp/Rad23b/Hnrnpa1/Vdac1/Snrpb2/Tomm70a/Eif2s1/Cct5/Pa2g4/Hprt/Ccna2/Nhp2/Cct7/Fam120a/Psmd8/Kars/Pgk1/Hnrnpd/Hspe1/Iars/Prpf31/Tcp1/Ywhaq/Ncbp1/Ywhae/Prdx3/Ddx18/Psmb3/Hspd1/Ncbp2/Cox5a/Psmd7/Lsm7/Ruvbl2/Ps…
KEGG_CYTOSOLIC_DNA_SENSING_PATHWAY	38	-0.698177	-1.946	1.67482e-05	0.000349135	0.000267875	1243	tags=39%, list=10%, signal=35%	Casp1/Ripk1/Il18/Nfkb1/Polr1d/Ddx58/Rela/Ripk3/Tbk1/Ikbke/Adar/Pycard/Zbp1/Irf7/Cxcl10
HALLMARK_KRAS_SIGNALING_DN	82	0.559608	1.98648	1.70688e-05	0.000349135	0.000267875	1106	tags=21%, list=9%, signal=19%	Btg2/Selenop/Skil/Sgk1/Tent5c/Camk1d/Zbtb16/Mast3/Mfsd6/Nr4a2/Slc16a7/Snn/Cd207/Chst2/Slc29a3/Ptprj/Gamt
KEGG_CARDIAC_MUSCLE_CONTRACTION	49	-0.667041	-1.94368	2.01034e-05	0.000376939	0.000289207	1005	tags=33%, list=8%, signal=30%	Tpm4/Cox7a2/Cox5a/Cox6a1/Uqcr11/Uqcrfs1/Uqcrb/Uqcr10/Cox5b/Atp2a2/Atp1b3/Cox7b/mt-Co3/mt-Cytb/mt-Co1/mt-Co2
KEGG_SPLICEOSOME	120	-0.541913	-1.76675	2.24687e-05	0.000388881	0.000298369	2963	tags=56%, list=25%, signal=42%	Rbm22/Txnl4a/Snrpb/Tcerg1/Magohb/Dhx15/Snrnp70/Sf3a1/Ccdc12/Sf3a3/Pqbp1/Hnrnpu/Sart1/Srsf6/Plrg1/Snrnp27/Prpf40a/Rbm25/Hnrnpc/Eif4a3/Ddx42/Usp39/Cherp/Tra2b/Thoc1/Phf5a/Snrpf/Snu13/Lsm6/Snrnp40/Snrnp200/Alyref/Hnrnpa1/Srsf10/Snrpb2/Ppil1/U2af2/Dhx38/Thoc2/Puf60/Prpf38a/Ddx39b/Aqr/Prpf31/Ncbp1/Ncbp2/Lsm8/Lsm7/Crnkl1/Lsm2/Snrpa/Srsf2/Lsm3/Srsf3/Sf3b6/Snrpa1/Srsf7/Sf3a2/Lsm4/Dhx16/Sf3b3/Sf3b4/Snrpd1…
KEGG_ALZHEIMERS_DISEASE	141	-0.524056	-1.74261	2.46029e-05	0.000395404	0.000303374	1071	tags=26%, list=9%, signal=24%	Ndufv2/Ndufb4/Ndufb6/Cox7a2/Capn1/Cox5a/Ndufb8/Ndufa6/Ndufv3/Atf6/Ndufb10/Casp3/Atp5e/Cox6a1/Uqcr11/Uqcrfs1/Uqcrb/Ndufs3/Tnfrsf1a/Uqcr10/Ndufs8/Cox5b/Ndufa8/Ndufb7/Atp2a2/Ndufa10/Ndufs4/Atp5o/Atp5j/Cox7b/Tnf/mt-Atp8/mt-Co3/mt-Cytb/mt-Co1/mt-Atp6/mt-Co2
HALLMARK_OXIDATIVE_PHOSPHORYLATION	181	-0.496031	-1.70456	3.82307e-05	0.000573461	0.000439988	3062	tags=49%, list=26%, signal=37%	Atp6v0e/Casp7/Afg3l2/Atp6v0b/Por/Mdh1/Ndufa2/Idh3g/Uqcrc1/Dlat/Acadvl/Acaa2/Uqcrc2/Vdac3/Got2/Timm9/Etfa/Slc25a5/Atp5l/Hspa9/Ndufa7/Mtrr/Nqo2/Ndufc1/Uqcrq/Cox6c/Grpel1/Atp5g3/Ndufa4/Opa1/Atp5d/Ndufb5/Vdac1/Idh3b/Tomm70a/Pdha1/Timm8b/Ndufs6/Eci1/Acaa1a/Cyb5r3/Etfb/Mpc1/Echs1/Cox17/Ndufv2/Ndufb4/Glud1/Ndufb6/Atp6v1d/Fh1/Cox7a2/Mtx2/Immt/Prdx3/Atp6v0c/Cox5a/Atp6v1e1/Timm10/Mdh2/Ndufb8/Atp6v1h/Ndufa6…
KEGG_RIG_I_LIKE_RECEPTOR_SIGNALING_PATHWAY	47	-0.654988	-1.8979	4.33074e-05	0.00060901	0.000467264	1280	tags=32%, list=11%, signal=29%	Cyld/Ripk1/Sike1/Nfkb1/Traf2/Ddx58/Rela/Ifih1/Tbk1/Dhx58/Ikbke/Tnf/Irf7/Isg15/Cxcl10
KEGG_RNA_DEGRADATION	53	-0.626279	-1.83082	9.03668e-05	0.00119603	0.000917657	2395	tags=60%, list=20%, signal=49%	Hspa9/Tent4a/Dcp2/Exosc4/Exosc10/Exosc9/Mtrex/Pnpt1/Lsm6/Papolg/Dcps/Lsm1/Exosc1/Eno3/Mphosph6/Ttc37/Dis3/Hspd1/Lsm8/Lsm7/Cnot10/Lsm2/Lsm3/Cnot6/Patl1/Lsm4/Cnot6l/Exosc3/Eno2/C1d/Cnot9/Papola
HALLMARK_G2M_CHECKPOINT	187	-0.470145	-1.6174	0.000116377	0.00145471	0.00111613	3072	tags=45%, list=26%, signal=34%	Nup98/Hus1/Cdc7/Rad21/Brca2/Myc/Nusap1/Tpx2/Gins2/Ube2c/Cenpa/Plk1/Ccnt1/Kif5b/Odf2/Notch2/Slc7a5/Hmmr/Cul5/Hnrnpu/Cdc27/Prc1/Nek2/Cul1/Tent4a/Mt2/Smarcc1/Dbf4/Knl1/Pttg1/Tra2b/Nolc1/Meis1/Birc5/Lig3/Ezh2/Cenpf/Atf5/Chmp1a/Stmn1/Sfpq/Tmpo/Pura/Dkc1/E2f4/Rad23b/Nup50/Nasp/Mcm3/Srsf10/Kif15/Smc4/Ccna2/Rbl1/Hnrnpd/Tacc3/Dtymk/Atrx/Prpf4b/Ewsr1/Ccnb2/Cdk1/Wrn/Top2a/Hif1a/Uck2/Srsf2/Lmnb1/Incenp/Xpo1/…
HALLMARK_MTORC1_SIGNALING	188	-0.467873	-1.61043	0.000143354	0.00169762	0.0013025	1494	tags=32%, list=12%, signal=28%	Hmgcs1/Acaca/Cyp51/Hspa4/Add3/Hprt/Slc9a3r1/Acly/Abcf2/Rab1a/Nup205/Txnrd1/Hmgcr/Pgk1/Hspe1/Idi1/Rrm2/Atp6v1d/Psma3/Immt/Uso1/Ykt6/Mthfd2/Hspd1/Pno1/Eef1e1/Cfp/Skap2/Serpinh1/Psmd13/Tomm40/Rpn1/Arpc5l/Fkbp2/Tes/Hk2/Stip1/Ppa1/Psme3/Gtf2h1/Psmc6/Map2k3/Tbk1/Gsr/Itgb2/Pdap1/Xbp1/Atp2a2/Sdf2l1/Ctsc/Psma4/Aldoa/Pfkl/Slc2a1/Nampt/Tpi1/Nupr1/Glrx/Ldha/Fgl2
KEGG_PENTOSE_PHOSPHATE_PATHWAY	21	-0.76108	-1.88705	0.000152842	0.00171947	0.00131926	1620	tags=52%, list=14%, signal=45%	Dera/Rpia/Pgd/Pgm2/Pgls/Pfkp/Rpe/Taldo1/Aldoa/Pfkl/Tkt
KEGG_PRION_DISEASES	29	0.667456	1.89973	0.000383124	0.0039934	0.00306394	1385	tags=38%, list=12%, signal=34%	Egr1/C1qc/C1qa/Il1b/C1qb/Prkacb/Mapk3/Sod1/Map2k1/Lamc1/Hspa1a
HALLMARK_DNA_REPAIR	140	-0.481279	-1.5986	0.00040048	0.0039934	0.00306394	2805	tags=42%, list=23%, signal=33%	Ak1/Polr3gl/Ercc8/Rad52/Polr2g/Pold3/Mpc2/Fen1/Sf3a3/Gtf2h5/Zwint/Supt5/Rala/Srsf6/Sac3d1/Pom121/Trp53/Ercc5/Ssrp1/Dut/Taf12/Eif1b/Umps/Stx3/Prim1/Polr2d/Pold1/Vps28/Alyref/Tarbp2/Sdcbp/Rnmt/Hprt/Rfc2/Adrm1/Polr2h/Polr2j/Snapc5/Cox17/Rbx1/Taf6/Polb/Rae1/Polr1d/Dgcr8/Ncbp2/Gtf2f1/Taf10/Nt5c/Hcls1/Pole4/Nt5c3/Itpa/Gtf2h1/Edf1/Polr2f/Cmpk2/Sec61a1/Nme1
HALLMARK_TGF_BETA_SIGNALING	50	0.58594	1.87522	0.000408214	0.0039934	0.00306394	532	tags=30%, list=4%, signal=29%	Junb/Serpine1/Pmepa1/Ppp1r15a/Tgfbr1/Skil/Tgif1/Slc20a1/Ski/Smad1/Klf10/Eng/Smad3/Tgfb1/Smurf1
KEGG_MAPK_SIGNALING_PATHWAY	200	0.38411	1.55879	0.000477737	0.00447879	0.00343636	1132	tags=17%, list=9%, signal=16%	Fos/Dusp1/Nr4a1/Cd14/Jun/Tgfbr1/Il1b/Mef2c/Jund/Il1r2/Dusp5/Tgfbr2/Map4k2/Prkcb/Pdgfb/Mknk1/Ppp3ca/Dusp7/Gadd45b/Ppp3r1/Tgfb1/Ikbkg/Prkacb/Gna12/Pla2g2d/Mapk3/Mapk14/Map3k1/Rasgrp1/Pla2g6/Arrb2/Ppm1a/Map2k1/Mras
HALLMARK_E2F_TARGETS	194	-0.448697	-1.54982	0.000530218	0.00477197	0.0036613	3369	tags=50%, list=28%, signal=37%	Ccp110/Cks1b/Rpa3/Bub1b/Slbp/Ran/Dctpp1/Mxd3/Mcm2/Brca1/Kif22/Nudt21/Srsf1/Mcm5/Dlgap5/Cbx5/Luc7l3/Anp32e/Kif2c/E2f8/Timeless/Cit/Prps1/Rad51c/Melk/Ppm1d/Hus1/Brms1l/Rad21/Snrpb/Cdca8/Brca2/Myc/Dnmt1/Ccne1/Plk1/Pold3/Pop7/Hmmr/Cse1l/Nbn/Gins1/Tcf19/Lyar/Pttg1/Tra2b/Nolc1/Trp53/Phf5a/Birc5/Ssrp1/Ezh2/Zw10/Dut/Hells/Spc24/Naa38/Stmn1/Tmpo/Pold1/Tubb5/Nasp/Mcm3/Smc4/Tbrg4/Eif2s1/Pa2g4/Cdca3/Rfc2/Ak2…
HALLMARK_HYPOXIA	168	0.401805	1.60315	0.000590114	0.00510675	0.00391816	818	tags=20%, list=7%, signal=19%	Fos/Atf3/Dusp1/Zfp36/Serpine1/Irs2/Mt1/Klf6/Jun/Ppp1r15a/Cdkn1a/Ier3/Plin2/Pnrc1/Pim1/Ccng2/Cxcr4/Mxi1/Tnfaip3/Pdgfb/Hexa/Ets1/Ppfia4/Nedd4l/Maff/Myh9/Fosl2/Klhl24/Gaa/Rora/Foxo3/Bhlhe40/Chst2/Map3k1
KEGG_NICOTINATE_AND_NICOTINAMIDE_METABOLISM	19	-0.746772	-1.82256	0.000652128	0.0054344	0.00416955	799	tags=32%, list=7%, signal=30%	Bst1/Nt5c/Nt5c3/Cd38/Nadk/Nampt
KEGG_DRUG_METABOLISM_OTHER_ENZYMES	20	-0.738976	-1.82136	0.00071202	0.00572159	0.0043899	1871	tags=45%, list=16%, signal=38%	Umps/Gmps/Nat2/Hprt/Tk1/Impdh1/Uck2/Itpa/Xdh
HALLMARK_P53_PATHWAY	175	0.382048	1.52764	0.000740073	0.00574194	0.00440551	724	tags=15%, list=6%, signal=14%	Fos/Atf3/Btg2/Klf4/Cd81/Ephx1/Jun/Ppp1r15a/Cdkn1a/Ier3/Txnip/Procr/Mxd4/Tsc22d1/Plk2/Ier5/Pitpnc1/Zbtb16/Cd82/Tcn2/Tgfb1/Sesn1/Sat1/Ctsd/Foxo3/Rack1
KEGG_GLYCOSPHINGOLIPID_BIOSYNTHESIS_GLOBO_SERIES	10	0.83941	1.9324	0.00080237	0.00594156	0.00455867	1438	tags=60%, list=12%, signal=53%	Hexb/Hexa/Gla/B3galnt1/St3gal2/St3gal1
HALLMARK_UV_RESPONSE_UP	135	0.423373	1.60561	0.000818615	0.00594156	0.00455867	458	tags=10%, list=4%, signal=10%	Fosb/Fos/Atf3/Nr4a1/Btg2/Junb/Rhob/Cxcl1/Ephx1/Sqstm1/Polg2/Creg1/Bcl2l11/Grina
KEGG_OTHER_GLYCAN_DEGRADATION	14	0.765378	1.90073	0.000921582	0.00647987	0.00497169	1082	tags=43%, list=9%, signal=39%	Hexb/Man2b1/Hexa/Engase/Glb1/Man2b2
KEGG_ECM_RECEPTOR_INTERACTION	52	-0.583422	-1.70303	0.00105155	0.00716967	0.00550094	1349	tags=31%, list=11%, signal=27%	Col6a1/Col4a2/Col5a1/Tnc/Itgb7/Cd47/Itga5/Cd36/Sdc4/Sdc3/Col1a2/Thbs1/Col3a1/Spp1/Col1a1/Fn1
KEGG_GLYCOLYSIS_GLUCONEOGENESIS	39	-0.626502	-1.76416	0.00137302	0.00908619	0.00697139	1768	tags=44%, list=15%, signal=37%	Aldh1b1/Aldh3b1/Pdha1/Pgm2/Pgk1/Eno3/Hk2/Pfkp/Dld/Eno2/Hk3/Pgam1/Aldoa/Pfkl/Tpi1/Ldha/Pkm
HALLMARK_GLYCOLYSIS	167	-0.437637	-1.48592	0.0023568	0.0151509	0.0116245	1764	tags=26%, list=15%, signal=23%	Stmn1/Hs2st1/Chpf/Nasp/Fut8/Gale/Arpp19/B4galt1/Ecd/B4galt7/Tpst1/Pgm2/Pgk1/Slc16a3/Fam162a/Gmppb/Col5a1/Gys1/Gmppa/Homer1/Adora2b/Cdk1/Mdh2/Ndufv3/Pgls/Gpc1/Hk2/Pfkp/Dld/Rbck1/Rpe/Taldo1/Mif/Eno2/Pgam1/Isg20/Sap30/Aldoa/Sdc3/Tpi1/Glrx/Ldha/Tgfbi/Pkm
KEGG_COLORECTAL_CANCER	59	0.500763	1.67959	0.00285264	0.017829	0.0136793	1165	tags=22%, list=10%, signal=20%	Fos/Jun/Tgfbr1/Tgfbr2/Smad3/Tgfb1/Ccnd1/Pik3r1/Appl1/Mapk3/Araf/Map2k1/Bcl2
KEGG_VASCULAR_SMOOTH_MUSCLE_CONTRACTION	82	0.45382	1.61095	0.00336161	0.0204422	0.0156843	1149	tags=24%, list=10%, signal=22%	Ramp1/Prkcb/Adcy7/Gnaq/Ppp1r12a/Prkacb/Plcb3/Arhgef11/Gna12/Adcy9/Rock2/Pla2g2d/Mapk3/Plcb2/Araf/Arhgef1/Arhgef12/Pla2g6/Map2k1/Rock1
KEGG_CYTOKINE_CYTOKINE_RECEPTOR_INTERACTION	166	0.358879	1.42127	0.00556967	0.0329783	0.0253026	695	tags=17%, list=6%, signal=17%	Cxcl2/Ccl3/Cxcl1/Osm/Ifngr1/Pf4/Tgfbr1/Il1b/Tnfsf13b/Il1r2/Cxcr4/Csf1r/Cxcl16/Tgfbr2/Lifr/Pdgfb/Il10ra/Il6ra/Tnfsf12/Hgf/Acvrl1/Pdgfc/Tgfb1/Flt3l/Ccl6/Il10/Ccl4/Clcf1/Vegfb
HALLMARK_APOPTOSIS	145	0.366273	1.3997	0.00634908	0.0366293	0.0281039	953	tags=22%, list=8%, signal=21%	Atf3/Btg2/Cd14/Rhob/Ifngr1/Jun/Cdkn1a/Pmaip1/Ier3/Il1b/Sqstm1/Txnip/Pea15a/Slc20a1/Pdcd4/Egr3/Hgf/Bcl2l11/Add1/Gadd45b/Ppp3r1/Ccnd1/Cd44/Sat1/Casp8/Casp2/Timp2/Psen2/Plcb2/Bnip3l/Ccnd2/Sod1
KEGG_LYSOSOME	111	0.38729	1.43443	0.00698496	0.0392904	0.0301456	1572	tags=31%, list=13%, signal=27%	Hexb/Arsb/Lipa/Cd63/Man2b1/Laptm5/Gns/Scarb2/Hexa/Pla2g15/Tpp1/Ctsa/Ap1b1/Glb1/Ctsd/Ctsh/Ctsw/Arsa/Gaa/Ap3d1/Cltc/Ctsf/Sgsh/Gla/Smpd1/Galc/Acp5/Atp6v0d1/Ap3m1/Ap4m1/Ppt2/Ap4b1/Gga2/Ap1g1
KEGG_ARACHIDONIC_ACID_METABOLISM	27	0.590328	1.67663	0.00744114	0.0408355	0.0313311	1597	tags=30%, list=13%, signal=26%	Alox5/Ptgs2/Ptgs1/Hpgds/Pla2g2d/Pla2g6/Ltc4s/Cbr3
KEGG_B_CELL_RECEPTOR_SIGNALING_PATHWAY	73	0.420751	1.48615	0.00903839	0.0484199	0.0371503	761	tags=16%, list=6%, signal=15%	Fos/Cd81/Jun/Blnk/Nfatc1/Prkcb/Syk/Ppp3ca/Ppp3r1/Ikbkg/Pik3r1/Mapk3
HALLMARK_MYC_TARGETS_V2	55	-0.506842	-1.49501	0.0129253	0.0676325	0.0518911	3781	tags=58%, list=32%, signal=40%	Rabepk/Las1l/Dctpp1/Cbx3/Supv3l1/Mcm5/Nop16/Pus1/Pprc1/Noc4l/Myc/Plk1/Phb/Mphosph10/Ndufaf4/Nolc1/Rcl1/Wdr43/Tcof1/Nip7/Tbrg4/Pa2g4/Bysl/Ppan/Hspe1/Ddx18/Hspd1/Mybbp1a/Hk2/Farsa/Gnl3/Nop56
KEGG_GLYCOSAMINOGLYCAN_DEGRADATION	16	0.636774	1.61544	0.01461	0.0747102	0.0573215	996	tags=38%, list=8%, signal=34%	Hexb/Arsb/Gns/Hexa/Glb1/Sgsh
HALLMARK_INFLAMMATORY_RESPONSE	178	-0.402273	-1.38111	0.0163192	0.0815959	0.0626046	868	tags=22%, list=7%, signal=21%	Adora2b/Selenos/Hif1a/Slc7a2/Il15ra/Rela/Itga5/Tnfrsf1b/Mxd1/Eif2ak2/Timp1/Lyn/Tlr1/Ptafr/Ly6e/Mefv/Nod2/Slc28a2/Sell/Nmi/Tapbp/Slc31a2/Atp2a2/Icam1/Slc31a1/Ccl24/Mmp14/Ccl17/Bst2/Nampt/Ccl2/Irf1/Rtp4/Cd40/Cxcl9/Ccl7/Irf7/Msr1/Cxcl10
KEGG_TERPENOID_BACKBONE_BIOSYNTHESIS	12	-0.708924	-1.55314	0.0171547	0.0839088	0.0643792	2583	tags=75%, list=22%, signal=59%	Mvd/Mvk/Dhdds/Hmgcs1/Pdss1/Hmgcr/Idi1/Pmvk/Fdps
KEGG_FRUCTOSE_AND_MANNOSE_METABOLISM	31	-0.577626	-1.53332	0.020313	0.0972433	0.07461	1096	tags=35%, list=9%, signal=32%	Akr1b3/Pmm2/Mtmr6/Gmppb/Gmppa/Hk2/Pfkp/Hk3/Aldoa/Pfkl/Tpi1
KEGG_TRYPTOPHAN_METABOLISM	23	0.570284	1.53627	0.0213508	0.0983798	0.075482	2360	tags=57%, list=20%, signal=45%	Inmt/Aldh2/Ogdh/Haao/Aldh9a1/Aldh7a1/Afmid/Cat/Hadh/Aldh3a2/Maoa/Wars2/Hadha
KEGG_UBIQUITIN_MEDIATED_PROTEOLYSIS	124	-0.427388	-1.40273	0.0214249	0.0983798	0.075482	2787	tags=33%, list=23%, signal=26%	Ube2c/Ercc8/Herc1/Pias3/Ube2b/Skp2/Cul5/Anapc5/Cdc27/Cul1/Ube2w/Huwe1/Ube4a/Ube2n/Nedd4/Ube2d3/Stub1/Pias2/Uba1/Cblb/Pias1/Anapc1/Cul2/Rbx1/Ube2q1/Syvn1/Sae1/Ube2d1/Ube2l3/Keap1/Trip12/Uba7/Pml/Ube2s/Ube2a/Birc3/Cul4a/Ube2m/Elob/Ube2l6/Socs1

## Sheet: M2 Mac Her2 vs WT
M2 macrophage, Her2+IAV vs. WT+IAV, 15dpi
ID	setSize	enrichmentScore	NES	pvalue	p.adjust	qvalues	rank	leading_edge	core_enrichment
HALLMARK_TNFA_SIGNALING_VIA_NFKB	183	0.504285	2.13603	1.26614e-10	2.81082e-08	2.3057e-08	1321	tags=29%, list=11%, signal=26%	Fos/Serpine1/Atf3/Fosb/Egr1/Btg2/Cxcl2/Dusp5/Nr4a1/Zfp36/Ccrl2/Maff/Dusp1/Il1a/Ets2/Trib1/Junb/Il1b/Egr2/Ier2/Abca1/Tnfaip3/Dusp2/Kdm6b/Eif1/Jun/Ppp1r15a/Ccl5/Klf2/Cdkn1a/Cxcl1/Sqstm1/Cd83/Per1/Map3k8/Sik1/Irs2/Gem/Ripk2/Ptger4/Inhba/Nfkb2/Il18/Rela/Il7r/Sgk1/Cd69/Phlda1/Cd44/Tiparp/Mcl1/Plek/Ptgs2
HALLMARK_INTERFERON_GAMMA_RESPONSE	186	-0.463408	-1.97167	1.2415e-07	1.37807e-05	1.13042e-05	1863	tags=42%, list=16%, signal=36%	Irf1/Bpgm/Wars/Cd38/Cd86/Herc6/Vcam1/Eif2ak2/Cd74/Rnf31/B2m/Ptpn6/Batf2/H2-D1/H2-DMa/Psmb10/Zbp1/Myd88/Tapbp/Gbp8/Lgals3bp/Gch1/Il15ra/Apol6/Ifit3/Irf7/Isg15/Upp1/Hif1a/Ncoa3/Ly6e/Irf9/Rbck1/Tap1/Znfx1/Nlrc5/Sppl2a/Fcgr1/Rtp4/Lap3/Ptpn1/Samd9l/Xaf1/Vamp5/Dhx58/Il4ra/Oas3/H2-Eb1/Nampt/H2-Q7/Tdrd7/Pfkp/Slc25a28/Lysmd2/Ube2l6/Cxcl9/Gbp4/Ogfr/Casp7/Stat2/H2-Aa/Samhd1/Il18bp/Socs1/Tnfsf10/Icam1/Gbp3/P…
KEGG_TERPENOID_BACKBONE_BIOSYNTHESIS	13	-0.882489	-2.25635	4.12237e-07	3.05055e-05	2.50235e-05	352	tags=54%, list=3%, signal=52%	Idi1/Mvk/Pmvk/Hmgcr/Hmgcs1/Mvd/Fdps
KEGG_T_CELL_RECEPTOR_SIGNALING_PATHWAY	101	0.535038	2.11358	7.19995e-07	3.99597e-05	3.27787e-05	1232	tags=31%, list=10%, signal=28%	Fos/Lat/Cd8b1/Itk/Lck/Raf1/Kras/Rasgrp1/Jun/Cd3e/Rhoa/Ptprc/Ctla4/Grb2/Cd3d/Zap70/Cd3g/Plcg1/Sos2/Map3k8/Ppp3r1/Pik3cd/Prkcq/Rela/Fyn/Mapk1/Cd8a/Ppp3cc/Dlg1/Ppp3ca/Map2k1
HALLMARK_EPITHELIAL_MESENCHYMAL_TRANSITION	162	-0.449789	-1.87017	2.78895e-06	0.000123829	0.000101577	1124	tags=25%, list=9%, signal=23%	Sfrp1/Anpep/Lgals1/Matn2/Timp3/Lamc2/Igfbp4/Tpm4/Vegfa/Dab2/Efemp2/Eln/Thbs1/Lrp1/Lama1/Col5a2/Fbn1/Spp1/Col3a1/Mest/Col6a2/Col4a1/Flna/Acta2/Rhob/Mmp2/Timp1/Lox/Vegfc/Fbln5/Itga5/Col1a2/Mmp14/Ecm1/Bgn/Tgfbi/Mgp/Sparc/Col1a1/Fn1
HALLMARK_COAGULATION	93	-0.52034	-2.01511	4.18639e-06	0.000154897	0.000127061	1269	tags=30%, list=11%, signal=27%	Gda/Anxa1/Capn2/Adam9/Crip2/Timp3/Klk8/Furin/Sh2b2/Thbs1/Lrp1/Csrp1/Klf7/Fbn1/Prss23/Ctsk/Lamp2/Mmp2/Timp1/Casp9/F10/Pecam1/Mmp14/Vwf/Thbd/Cfb/Sparc/Fn1
KEGG_PARKINSONS_DISEASE	108	-0.455806	-1.8091	0.000118806	0.00376784	0.00309074	2029	tags=32%, list=17%, signal=27%	Cox8a/Ndufs3/Uqcrc2/Ndufa5/Ndufc1/Atp5g3/mt-Nd2/Cox7c/Cox7a2/Uqcrfs1/Ndufb10/Ndufb4/Uba7/Apaf1/Uqcrq/Vdac3/Ndufb7/Cox7b/Ndufa8/Ube2l6/Ndufv3/Atp5o/Atp5j/Casp9/mt-Nd3/mt-Nd4/mt-Atp8/mt-Nd5/mt-Cytb/mt-Atp6/mt-Co1/mt-Nd4l/mt-Nd1/mt-Co3/mt-Co2
KEGG_MAPK_SIGNALING_PATHWAY	201	0.383758	1.64521	0.00016795	0.00466061	0.00382307	1423	tags=20%, list=12%, signal=18%	Fos/Dusp5/Nr4a1/Dusp1/Il1a/Jund/Il1b/Raf1/Dusp2/Rasgrp2/Kras/Rasgrp1/Jun/Mef2c/Mknk2/Grb2/Map4k1/Cdc25b/Sos2/Cd14/Map3k8/Atf4/Rasa1/Fasl/Hspa1b/Hspb1/Ppp3r1/Ppm1b/Nfkb2/Flnb/Rela/Tgfbr2/Mapk1/Ddit3/Mapkapk3/Ppp3cc/Ppp3ca/Map2k1/Rac2/Prkca/Daxx
KEGG_B_CELL_RECEPTOR_SIGNALING_PATHWAY	73	0.502693	1.86239	0.000234382	0.00564733	0.00463247	1441	tags=30%, list=12%, signal=27%	Fos/Pik3ap1/Cd79a/Cd79b/Raf1/Kras/Cd19/Jun/Blnk/Grb2/Sos2/Syk/Ppp3r1/Pik3cd/Rela/Mapk1/Ppp3cc/Ppp3ca/Map2k1/Rac2/Gsk3b/Cd81
HALLMARK_APICAL_JUNCTION	155	-0.399456	-1.64736	0.000254384	0.00564733	0.00463247	1813	tags=26%, list=15%, signal=23%	Cd86/Cdk8/Hadh/Vcam1/Ikbkg/Icam2/Dhx16/Gtf2f1/Pik3cb/Inppl1/Wnk4/Sirpa/Ywhah/Pfn1/Actn1/Myh10/Ctnnd1/Adam9/Lamc2/Parva/Nlgn2/Vcl/Sympk/Shc1/Fbn1/Ctnna1/Baiap2/Exoc4/Tjp1/Mmp2/Icam1/Amigo2/Adam15/Skap2/Insig1/Pecam1/Cldn5/Mvd/Pcdh1/Vwf/Tgfbi
HALLMARK_CHOLESTEROL_HOMEOSTASIS	68	-0.496256	-1.83098	0.000330882	0.0066778	0.00547776	2173	tags=41%, list=18%, signal=34%	Sc5d/Stx5a/Tm7sf2/Ctnnb1/Atxn2/Lgmn/Scd2/Gpx8/Pcyt2/Fasn/S100a11/Srebf2/Aldoc/Fbxo6/Hsd17b7/Lss/Idi1/Cyp51/Dhcr7/Mvk/Stard4/Pmvk/Hmgcr/Sqle/Hmgcs1/Ldlr/Mvd/Fdps
KEGG_FOCAL_ADHESION	165	-0.389068	-1.62196	0.000417162	0.00771749	0.00633061	1174	tags=20%, list=10%, signal=18%	Actn1/Capn2/Shc4/Bcar1/Lamc2/Tln1/Parva/Vegfa/Pik3r1/Vcl/Thbs1/Shc1/Pip5k1c/Lama1/Col5a2/Parvb/Spp1/Col3a1/Ccnd1/Col6a2/Col4a1/Flna/Dock1/Birc3/Vegfc/Itga5/Ccnd3/Cav1/Col1a2/Flt1/Vwf/Col1a1/Fn1
KEGG_COLORECTAL_CANCER	58	0.506243	1.78144	0.00049788	0.00850225	0.00697435	2159	tags=38%, list=18%, signal=31%	Fos/Ralgds/Raf1/Kras/Jun/Rhoa/Lef1/Araf/Tcf7/Pik3cd/Bcl2/Tgfbr2/Mapk1/Map2k1/Rac2/Gsk3b/Smad2/Pik3ca/Trp53/Pik3r2/Tgfb3/Casp3
KEGG_OXIDATIVE_PHOSPHORYLATION	113	-0.424014	-1.69067	0.00066115	0.010484	0.00859992	2029	tags=32%, list=17%, signal=27%	Cox8a/Ndufs3/Uqcrc2/Ndufa5/Ndufc1/Atp6v0c/Atp5g3/Atp5l/mt-Nd2/Cox7c/Cox7a2/Uqcrfs1/Ndufb10/Atp6v0e/Ndufb4/Ppa2/Uqcrq/Ndufb7/Cox7b/Atp6v0e2/Ndufa8/Ndufv3/Atp5o/Tcirg1/Atp5j/mt-Nd3/mt-Nd4/mt-Atp8/mt-Nd5/mt-Cytb/mt-Atp6/mt-Co1/mt-Nd4l/mt-Nd1/mt-Co3/mt-Co2
HALLMARK_DNA_REPAIR	138	0.392978	1.6108	0.000761825	0.011275	0.00924883	2332	tags=36%, list=20%, signal=29%	Dut/Vps37b/Srsf6/Polr2a/Lig1/Ell/Zwint/Nelfe/Snapc4/Hprt/Rpa2/Cox17/Xpc/Ercc1/Pola2/Impdh2/Ercc4/Ddb1/Polr2j/Nelfcd/Ada/Rpa3/Taf12/Gtf3c5/Cant1/Tarbp2/Pcna/Ssrp1/Rfc4/Tk2/Polr2e/Eif1b/Dguok/Mpc2/Cetn2/Adrm1/Polr2h/Usp11/Smad5/Umps/Rad51/Gtf2a2/Edf1/Rfc5/Trp53/Tmed2/Taf1c/Prim1/Nudt21
HALLMARK_ANGIOGENESIS	27	-0.616973	-1.90017	0.00094563	0.0131206	0.0107628	1831	tags=48%, list=15%, signal=41%	Tnfrsf21/Lrpap1/App/Fgfr1/Vegfa/Jag2/Col5a2/Spp1/Col3a1/Timp1/Slco2a1/Thbd/S100a4
KEGG_PRIMARY_IMMUNODEFICIENCY	31	0.609973	1.91753	0.00110712	0.0144577	0.0118596	1126	tags=48%, list=9%, signal=44%	Cd79a/Cd8b1/Lck/Il2rg/Cd19/Tnfrsf13c/Cd3e/Ptprc/Jak3/Blnk/Cd3d/Zap70/Ada/Il7r/Cd8a
KEGG_ECM_RECEPTOR_INTERACTION	58	-0.489365	-1.75695	0.00164531	0.0202922	0.0166456	890	tags=24%, list=7%, signal=22%	Lamc2/Thbs1/Lama1/Col5a2/Agrn/Spp1/Col3a1/Col6a2/Col4a1/Itga5/Col1a2/Vwf/Col1a1/Fn1
HALLMARK_INTERFERON_ALPHA_RESPONSE	94	-0.415215	-1.60887	0.00175009	0.0204485	0.0167738	1982	tags=40%, list=17%, signal=34%	Trim14/Psma3/Irf1/Wars/Herc6/Gmpr/Eif2ak2/Cd74/Rnf31/B2m/Batf2/H2-D1/Lgals3bp/Uba7/Ifit3/Irf7/Isg15/Gbp2/Ly6e/Irf9/Tap1/Rtp4/Lap3/Samd9l/Dhx58/Il4ra/H2-Q7/Tdrd7/Slc25a28/Ube2l6/Ogfr/Stat2/Gbp3/Parp12/Parp14/Adar/Ifitm2/Ifitm3
KEGG_PRION_DISEASES	29	0.600711	1.86821	0.00236286	0.0262278	0.0215145	2469	tags=52%, list=21%, signal=41%	Egr1/Il1a/Il1b/Ccl5/C6/Sod1/Fyn/Mapk1/Map2k1/Prnp/C1qc/C1qa/C1qb/C7/Hc
HALLMARK_E2F_TARGETS	194	0.350575	1.50439	0.00266751	0.0281994	0.0231318	2512	tags=34%, list=21%, signal=27%	Dut/Srsf1/Jpt1/Lig1/Ctcf/Mcm7/Cdkn1a/Nolc1/Ube2s/Rpa2/Cdc25b/Psip1/Mki67/Prps1/Pola2/Top2a/Stag1/Mcm5/Anp32e/Ctps/Ppp1r8/Gins4/Tipin/Tra2b/Rpa3/Nasp/Mcm6/Rpa1/Ezh2/Pcna/Ssrp1/Hmmr/Ppm1d/Tcf19/Suv39h1/Mre11a/Hnrnpd/Mcm3/Pnn/Rnaseh2a/Cdk4/Bard1/Lbr/Mthfd2/Asf1a/Cbx5/Trp53/Tubb5/Mybl2/Nup107/Plk4/Ranbp1/Spc24/Rad50/Nup153/Smc3/Cse1l/Kif18b/Nudt21/Nap1l1/Rad1/Ilf3/Smc6/Tbrg4/Cks2
KEGG_VIRAL_MYOCARDITIS	49	-0.481279	-1.65803	0.00416833	0.0420622	0.0345034	1813	tags=33%, list=15%, signal=28%	Cd86/Dag1/H2-D1/H2-DMa/Myh10/H2-DMb1/Dmd/Abl2/H2-Eb1/H2-Q7/Ccnd1/H2-Aa/Icam1/H2-Ab1/Casp9/Cav1
KEGG_NOD_LIKE_RECEPTOR_SIGNALING_PATHWAY	53	0.476402	1.65492	0.00436809	0.0421615	0.0345848	1100	tags=26%, list=9%, signal=24%	Cxcl2/Hsp90b1/Hsp90aa1/Il1b/Hsp90ab1/Tnfaip3/Ccl5/Pstpip1/Cxcl1/Nlrp3/Ripk2/Il18/Rela/Mapk1
KEGG_STEROID_BIOSYNTHESIS	15	-0.700117	-1.84237	0.00463885	0.0429093	0.0351983	484	tags=60%, list=4%, signal=58%	Sc5d/Tm7sf2/Msmo1/Hsd17b7/Lss/Cyp51/Dhcr7/Sqle/Dhcr24
KEGG_CHEMOKINE_SIGNALING_PATHWAY	147	0.356441	1.47654	0.00645252	0.0572984	0.0470015	958	tags=16%, list=8%, signal=15%	Ccl3/Cxcl2/Cxcr1/Cxcr4/Itk/Raf1/Rasgrp2/Rock1/Kras/Gnai3/Ccl5/Ccr7/Ccl9/Rhoa/Jak3/Grb2/Cxcl1/Sos2/Ptk2b/Gng2/Elmo1/Pik3cd/Rela
KEGG_DORSO_VENTRAL_AXIS_FORMATION	17	0.654	1.74242	0.00690675	0.058973	0.0483752	1232	tags=41%, list=10%, signal=37%	Ets2/Ets1/Kras/Grb2/Sos2/Mapk1/Map2k1
KEGG_HEMATOPOIETIC_CELL_LINEAGE	60	0.429462	1.52654	0.00800312	0.0658035	0.0539782	1227	tags=28%, list=10%, signal=26%	Cd36/Il1a/Csf3r/Cd8b1/Il1b/Ms4a1/Cd19/Cd3e/Cd37/Cd5/Cd3d/Cd3g/Cd14/Fcer2a/Il7r/Cd8a/Cd44
HALLMARK_HYPOXIA	161	0.340956	1.42869	0.00855328	0.0664397	0.0545001	1019	tags=17%, list=9%, signal=16%	Fos/Serpine1/Atf3/Plin2/Zfp36/Mt2/Maff/Dusp1/Cxcr4/Ets1/Pim1/Tnfaip3/Ext1/Jun/Ppp1r15a/Mt1/Nr3c1/Cdkn1a/Zfp292/Klhl24/Cited2/Irs2/Ddit4/Gpc1/Tgm2/Bcl2/Nedd4l
HALLMARK_P53_PATHWAY	175	0.326973	1.38041	0.00867906	0.0664397	0.0545001	1441	tags=21%, list=12%, signal=19%	Fos/Atf3/Btg2/Plk3/Il1a/Ralgds/Ccnd2/Mdm2/Sdc1/F2r/Jun/Cd82/Ppp1r15a/Phlda3/Rack1/Cdkn1a/Mknk2/Coq8a/Ctsd/Dgka/Ccnk/Cyfip2/Xpc/Dnttip2/Ddit4/Perp/Blcap/Fuca1/Ada/Pitpnc1/Ddit3/Mapkapk3/Ctsf/Stom/Pcna/Ppm1d/Cd81
KEGG_PROSTATE_CANCER	83	0.397251	1.52501	0.00945108	0.069938	0.0573697	2178	tags=35%, list=18%, signal=29%	Hsp90b1/Hsp90aa1/Raf1/Hsp90ab1/Mdm2/Kras/Cdkn1a/Grb2/Lef1/Sos2/Araf/Atf4/Tcf7/Pik3cd/Rela/Bcl2/Foxo1/Erbb2/Mapk1/Map2k1/Gsk3b/E2f2/Creb3/Pik3ca/Cdk2/Pdgfc/Trp53/Pik3r2/Pten
HALLMARK_INFLAMMATORY_RESPONSE	165	0.336165	1.41255	0.0113137	0.079894	0.0655366	1192	tags=22%, list=10%, signal=20%	Serpine1/Btg2/Rgs1/Ccrl2/Sema4d/Il1a/Csf3r/Lck/Il1b/Raf1/Abca1/Sell/Rasgrp1/Cd82/Abi1/Gnai3/Ccl5/Gabbr1/Ccr7/Osm/Cdkn1a/Cd14/Rnf144b/Nlrp3/Irak2/Ptger2/Sgms2/Ripk2/Ptger4/Inhba/Il18/Rela/Il18rap/Il7r/C5ar1/Cd69
KEGG_NATURAL_KILLER_CELL_MEDIATED_CYTOTOXICITY	93	0.385205	1.50196	0.0115163	0.079894	0.0655366	1367	tags=28%, list=11%, signal=25%	Lat/Lck/Raf1/Kras/Sh2d1a/Tyrobp/Prf1/Grb2/Klrd1/Zap70/Plcg1/Sos2/Ptk2b/Araf/Syk/Fasl/Ppp3r1/Pik3cd/Ncr1/Fyn/Mapk1/Ppp3cc/Ppp3ca/Map2k1/Rac2/Prkca
KEGG_GLYCOSAMINOGLYCAN_BIOSYNTHESIS_KERATAN_SULFATE	12	-0.67497	-1.67947	0.0123549	0.0831145	0.0681784	2412	tags=67%, list=20%, signal=53%	B4galt1/St3gal2/B4gat1/B3gnt7/St3gal1/B3gnt2/B4galt3/B4galt4
HALLMARK_MYC_TARGETS_V1	180	0.327095	1.3841	0.0143744	0.0913407	0.0749262	2471	tags=34%, list=21%, signal=27%	Ifrd1/Dut/Srsf1/Hsp90ab1/Rrm1/Rack1/Psmc4/Mcm7/G3bp1/Nolc1/Hspe1/Srpk1/Tcp1/Hprt/Ssb/Eif3b/Impdh2/Hnrnpa1/Mcm5/Ctps/Phb2/Eef1b2/Psma1/Tra2b/Rnps1/Mcm6/Psmd3/Pcna/Rfc4/Vdac1/Trim28/Cnbp/Clns1a/Fam120a/Ywhae/Hnrnpd/Ptges3/Hdac2/Gnl3/U2af1/Acp1/Set/Cdk4/Cdk2/Rad23b/Ppm1g/Snrpg/C1qbp/Cct7/Ssbp1/Ranbp1/Lsm2/Uba2/Pgk1/Pwp1/Eif4e/Ube2e1/Ppia/Nap1l1/Prps2/Cct5
KEGG_GLYCINE_SERINE_AND_THREONINE_METABOLISM	18	-0.613034	-1.70821	0.0145733	0.0913407	0.0749262	3283	tags=61%, list=27%, signal=44%	Shmt1/Srr/Gnmt/Maoa/Psph/Dld/Maob/Gatm/Shmt2/Alas1/Phgdh
HALLMARK_MYC_TARGETS_V2	54	0.425114	1.48496	0.014812	0.0913407	0.0749262	2595	tags=44%, list=22%, signal=35%	Dusp2/Imp4/Nolc1/Hspe1/Tcof1/Utp20/Rcl1/Las1l/Mcm5/Sord/Prmt3/Tmem97/Mybbp1a/Grwd1/Ppan/Nip7/Gnl3/Cdk4/Plk4/Bysl/Pus1/Tbrg4/Supv3l1/Nop2

## Sheet: Migratory Mac Her2 vs WT
Migratory macrophage, Her2+IAV vs. WT+IAV, 15dpi
ID	setSize	enrichmentScore	NES	pvalue	p.adjust	qvalues	rank	leading_edge	core_enrichment
HALLMARK_TNFA_SIGNALING_VIA_NFKB	181	0.597826	2.46884	2.38271e-15	5.31344e-13	4.31396e-13	249	tags=26%, list=2%, signal=26%	Fos/Dusp1/Zfp36/Sik1/Ccrl2/Dusp5/Atf3/Nr4a1/Junb/Cxcl2/Fosb/Per1/Sgk1/Il1b/Rel/Ets2/Irs2/Nfil3/Cd83/Klf6/Ptgs2/Nr4a2/Dusp2/Tnfaip3/Btg2/Sqstm1/Jun/Atp2b1/Klf4/Tlr2/Klf9/Btg1/Pnrc1/Cebpb/Cdkn1a/Ppp1r15a/Egr1/Smad3/Pde4b/Tiparp/Klf2/Ier2/Bhlhe40/Ninj1/Trib1/Plaur/Kdm6b
HALLMARK_INTERFERON_GAMMA_RESPONSE	186	-0.561573	-2.11272	5.6892e-11	6.34346e-09	5.15022e-09	807	tags=31%, list=7%, signal=29%	Bst2/Sp110/Cmpk2/Parp12/Eif2ak2/Isg20/Casp7/Sod2/Irf9/Eif4e3/Psmb8/Tap1/Psmb9/Mvp/Gbp4/Gbp3/Nampt/Cd274/Ube2l6/Nmi/Epsti1/Cmklr1/Samhd1/Cfh/Psme1/Trafd1/Cd86/Psmb10/Ifi30/Fcgr1/Il4ra/H2-Q7/Samd9l/Ptpn1/Stat2/Cd40/H2-M3/Tnfaip2/Socs1/Rtp4/Stat1/Oas3/Mthfd2/Oas2/Ccl5/Nlrc5/Cfb/Rnf213/Isg15/Icam1/Zbp1/Irf1/Irf7/Cxcl9/Fgl2/Parp14/Cxcl10
KEGG_OXIDATIVE_PHOSPHORYLATION	112	-0.616042	-2.21056	1.40787e-09	1.04652e-07	8.49662e-08	1341	tags=35%, list=12%, signal=31%	Cox6a1/Uqcrfs1/Atp5o/Atp5g3/Ppa1/Cox8a/Ndufv1/Atp5d/Ndufb8/Ndufb7/Ndufa11/Atp6v1e1/Cox6c/Ndufb10/Uqcr10/Cox17/Atp5j/Atp5e/Uqcr11/Ndufa1/Uqcrq/Ndufa10/Atp6v1g1/Ndufv3/Atp6v1h/Cox7b/Atp5j2/mt-Nd4/mt-Nd2/mt-Nd3/mt-Nd5/mt-Nd4l/mt-Co1/mt-Atp8/mt-Cytb/mt-Co3/mt-Nd1/mt-Atp6/mt-Co2
HALLMARK_HYPOXIA	154	0.537808	2.16214	3.25142e-09	1.81267e-07	1.4717e-07	1396	tags=33%, list=12%, signal=29%	Fos/Dusp1/Zfp36/Pim1/Atf3/Cxcr4/Plin2/Irs2/Nfil3/Klf6/Tnfaip3/Jun/Ets1/Myh9/Cdkn1b/Btg1/Pnrc1/Cdkn1a/Nr3c1/Ppp1r15a/Ddit4/Tiparp/Noct/Bhlhe40/Plaur/Tgm2/Map3k1/Bcl2/Ids/Scarb1/Gpi1/Fosl2/Mxi1/Ilvbl/Ccng2/Gcnt2/Hspa5/Ier3/Maff/P4ha1/Hexa/Rora/Wsb1/Vegfa/Slc2a1/Aldoa/Fam162a/Gbe1/Ndrg1/Foxo3/Eno3
KEGG_PARKINSONS_DISEASE	105	-0.613943	-2.18785	4.44785e-09	1.98374e-07	1.61059e-07	1407	tags=35%, list=12%, signal=31%	Cox6a1/Lrrk2/Uqcrfs1/Casp3/Atp5o/Atp5g3/Ube2l3/Cox8a/Ndufv1/Atp5d/Ndufb8/Ndufb7/Uba7/Cox6c/Ndufb10/Uqcr10/Atp5j/Atp5e/Ube2l6/Uqcr11/Ndufa1/Uqcrq/Ndufa10/Ndufv3/Cox7b/mt-Nd4/mt-Nd2/mt-Nd3/mt-Nd5/mt-Nd4l/mt-Co1/mt-Atp8/mt-Cytb/mt-Co3/mt-Nd1/mt-Atp6/mt-Co2
KEGG_MAPK_SIGNALING_PATHWAY	185	0.456931	1.90158	7.60596e-07	2.82688e-05	2.29513e-05	922	tags=18%, list=8%, signal=17%	Fos/Dusp1/Dusp5/Nr4a1/Cd14/Il1b/Dusp16/Dusp2/Jun/Tgfb1/Map2k1/Chp1/Kras/Map3k1/Jund/Hspa1a/Dusp10/Map4k1/Tgfbr2/Mapk3/Nras/Rras/Ppp3r1/Elk1/Hspa1b/Ikbkg/Map3k3/Prkacb/Grb2/Rac2/Nlk/Gadd45a/Mef2c/Mapk8ip3
HALLMARK_INTERFERON_ALPHA_RESPONSE	96	-0.575856	-2.02556	2.47829e-06	7.89513e-05	6.41002e-05	1607	tags=44%, list=14%, signal=38%	Oas1a/Tmem140/Ogfr/Nub1/Trim12c/Adar/Trim21/Cnp/Pnpt1/Lpar6/Bst2/Uba7/Sp110/Cmpk2/Parp12/Eif2ak2/Isg20/Irf9/Psmb8/Tap1/Psmb9/Gbp3/Ube2l6/Nmi/Epsti1/Sell/Psme1/Trafd1/Ifi30/Il4ra/H2-Q7/Samd9l/Stat2/H2-M3/Parp9/Rtp4/Isg15/Irf1/Irf7/Parp14/Gbp2/Cxcl10
KEGG_ALZHEIMERS_DISEASE	136	-0.4821	-1.77506	4.12754e-05	0.0011366	0.000922797	1612	tags=30%, list=14%, signal=26%	Ndufs4/Calm1/Adam17/Ndufa4/Cox6a1/Uqcrfs1/Casp3/Atp5o/Bid/Atp5g3/Lrp1/Fas/Cox8a/Ndufv1/Atp5d/Ndufb8/Ndufb7/Aph1a/Cox6c/Itpr1/Casp7/Ndufb10/Uqcr10/Ide/Tnfrsf1a/Atp5j/Atp5e/Uqcr11/Ndufa1/Uqcrq/Ndufa10/Ndufv3/Cox7b/App/Tnf/mt-Co1/mt-Atp8/mt-Cytb/mt-Co3/mt-Atp6/mt-Co2
KEGG_HUNTINGTONS_DISEASE	151	-0.478412	-1.77562	4.58716e-05	0.0011366	0.000922797	1465	tags=27%, list=13%, signal=24%	Tbpl1/Dlg4/Cox6a1/Polr2i/Uqcrfs1/Casp3/Atp5o/Atp5g3/Polr2k/Cox8a/Ndufv1/Atp5d/Ndufb8/Ndufb7/Dctn4/Clta/Tbp/Cox6c/Itpr1/Ndufb10/Uqcr10/Sod2/Dctn2/Atp5j/Atp5e/Rcor1/Uqcr11/Polr2j/Ndufa1/Uqcrq/Ndufa10/Ap2s1/Ndufv3/Cox7b/Creb1/mt-Co1/mt-Atp8/mt-Cytb/mt-Co3/mt-Atp6/mt-Co2
KEGG_B_CELL_RECEPTOR_SIGNALING_PATHWAY	72	0.535146	1.93222	8.83515e-05	0.00185477	0.00150588	757	tags=26%, list=7%, signal=25%	Fos/Pik3ap1/Jun/Map2k1/Chp1/Kras/Cd81/Mapk3/Cd22/Nras/Pik3ca/Vav3/Ppp3r1/Bcl10/Ikbkg/Nfkbia/Grb2/Plcg2/Rac2
HALLMARK_ESTROGEN_RESPONSE_EARLY	146	0.44167	1.76107	9.14909e-05	0.00185477	0.00150588	1592	tags=23%, list=14%, signal=20%	Fos/Pmaip1/Klf4/Cbfa2t3/Tiparp/Bhlhe40/Tgm2/Sh3bp5/Elovl5/Cant1/Fam102a/Bcl2/Tmem164/Scarb1/Dhrs3/Ugcg/Svil/Retreg1/Inpp5f/Kdm4b/Tob1/B4galt1/Igf1r/Abhd2/Rara/Gab2/Fasn/Mybbp1a/Slc2a1/Fkbp4/Deptor/Ncor2/Med24/Wfs1
KEGG_ALDOSTERONE_REGULATED_SODIUM_REABSORPTION	30	0.646713	1.9697	0.000456744	0.00848783	0.00689123	460	tags=23%, list=4%, signal=22%	Sgk1/Atp1a3/Irs2/Hsd11b1/Kras/Mapk3/Pik3ca
KEGG_CARDIAC_MUSCLE_CONTRACTION	48	-0.569509	-1.77309	0.00129832	0.0222712	0.0180818	1407	tags=29%, list=12%, signal=26%	Cox6a1/Tpm1/Uqcrfs1/Tpm2/Cox8a/Cox6c/Uqcr10/Uqcr11/Uqcrq/Cox7b/mt-Co1/mt-Cytb/mt-Co3/mt-Co2
KEGG_REGULATION_OF_ACTIN_CYTOSKELETON	150	0.381318	1.52916	0.0017484	0.0261368	0.0212203	1853	tags=28%, list=16%, signal=24%	Cd14/Itgb5/Myh9/Actg1/Itgal/Itgb1/Iqgap1/Itga4/Map2k1/Rhoa/Arhgef1/Kras/Itgb2/Was/Mapk3/Nras/Rras/Pik3ca/Vav3/Pip5k1c/Pip4k2a/Ppp1r12a/Rac2/Cfl1/Gna12/Itgb3/Myl12b/Arpc5/Rock2/Pak4/Arpc1b/Ppp1ca/Pak2/Pdgfb/Arpc2/Pik3cb/Iqgap2/Git1/Arhgef12/Crk/Pxn/Pip4k2c
KEGG_COLORECTAL_CANCER	58	0.51581	1.74925	0.00175808	0.0261368	0.0212203	460	tags=19%, list=4%, signal=18%	Fos/Jun/Tgfb1/Map2k1/Smad3/Rhoa/Kras/Tgfbr2/Mapk3/Bcl2/Pik3ca
HALLMARK_EPITHELIAL_MESENCHYMAL_TRANSITION	146	-0.426115	-1.57737	0.00194034	0.0270435	0.0219565	1629	tags=31%, list=14%, signal=27%	Flna/Fbn1/Ccn1/Cald1/Serpinh1/Fuca1/Col6a3/Plod1/Tpm1/Col5a2/Pcolce/Lrp1/Fas/Tpm2/Loxl1/Col4a1/Col6a2/Timp3/Sdc1/Anpep/Eln/Cxcl12/Vcan/Col4a2/Fstl1/Lgals1/Ccn2/Col5a1/Serpine1/Itga5/Thy1/Vim/Id2/Mmp14/Timp1/Sdc4/Tgfbi/Sparc/Gadd45b/Spp1/Col1a2/Bgn/Col3a1/Mgp/Col1a1
KEGG_PATHWAYS_IN_CANCER	246	0.343529	1.46514	0.00208218	0.0273133	0.0221756	1641	tags=22%, list=14%, signal=19%	Fos/Ptgs2/Csf3r/Pparg/Jun/Ets1/Tgfb1/Cdkn1b/Itgb1/Cdkn1a/Hsp90aa1/Map2k1/Smad3/Cbl/Rhoa/Kras/Tgfbr2/Mapk3/Bcl2/Nras/Pik3ca/Fzd7/Ikbkg/Nfkbia/Foxo1/Epas1/Abl1/Grb2/Plcg2/Rac2/Egln2/Igf1r/Dvl3/Dvl2/Rara/Stat5b/Wnt11/Zbtb16/Csf1r/Mapk9/Vegfa/Slc2a1/Stk4/Ccdc6/Tcf7l2/Mdm2/Pten/Fh1/Pdgfb/Tgfbr1/Rbx1/Tgfb2/Pik3cb/Mlh1
KEGG_PPAR_SIGNALING_PATHWAY	41	0.547173	1.78069	0.00375711	0.0465465	0.0377908	1882	tags=39%, list=17%, signal=33%	Fabp4/Pltp/Pparg/Cd36/Ubc/Cpt1a/Acox1/Cyp27a1/Acsl1/Acsl5/Acadm/Scp2/Pdpk1/Gk/Ilk/Rxrb
HALLMARK_UV_RESPONSE_UP	134	0.372726	1.46905	0.00577326	0.0677598	0.0550139	827	tags=14%, list=7%, signal=13%	Fos/Atf3/Nr4a1/Junb/Fosb/H2-D1/Btg2/Sqstm1/Btg1/Creg1/Wiz/Dnajb1/Rhob/Nfkbia/Ppt1/Tmbim6/Gls/Psmc3/Cyb5r1
KEGG_LEISHMANIA_INFECTION	60	0.466029	1.59386	0.00764973	0.0841427	0.0683151	631	tags=22%, list=6%, signal=21%	Fos/Il1b/Ptgs2/H2-Aa/Jun/Tgfb1/Tlr2/Itgb1/Itga4/Itgb2/Mapk3/Elk1/Nfkbia
KEGG_PROTEASOME	42	-0.549865	-1.67745	0.0079968	0.0841427	0.0683151	1676	tags=38%, list=15%, signal=33%	Psmd8/Psmd14/Psmc2/Psme3/Psmb5/Psmd2/Psmd7/Sem1/Psmb8/Psmd1/Psmb9/Psmc6/Psma7/Psme1/Psmb10/Pomp
KEGG_CIRCADIAN_RHYTHM_MAMMAL	12	0.731812	1.81182	0.00857047	0.0841427	0.0683151	1145	tags=33%, list=10%, signal=30%	Per1/Bhlhe40/Csnk1d/Csnk1e
KEGG_T_CELL_RECEPTOR_SIGNALING_PATHWAY	96	0.41746	1.56484	0.0086784	0.0841427	0.0683151	797	tags=19%, list=7%, signal=18%	Fos/Jun/Map2k1/Chp1/Cbl/Rhoa/Kras/Mapk3/Nras/Pik3ca/Vav3/Ppp3r1/Bcl10/Ikbkg/Nfkbia/Lcp2/Grb2/Grap2
HALLMARK_KRAS_SIGNALING_UP	140	0.363062	1.43354	0.00928876	0.0863081	0.0700731	634	tags=18%, list=6%, signal=17%	Cxcr4/Il1b/Ptgs2/Hsd11b1/Tnfaip3/Ets1/Tspan13/Klf4/Strn/Ppp1r15a/Laptm5/Tmem176b/Irf8/Cbl/Trib1/Plaur/F13a1/Map3k1/Tmem176a/Itgb2/Map4k1/Fcer1g/Pecam1/Il2rg/Il10ra
KEGG_GLYCOSPHINGOLIPID_BIOSYNTHESIS_GANGLIO_SERIES	13	0.721365	1.8223	0.0114026	0.0987679	0.0801892	1321	tags=46%, list=12%, signal=41%	B4galnt1/Hexb/St3gal2/Hexa/St3gal5/Glb1
KEGG_DORSO_VENTRAL_AXIS_FORMATION	14	0.700963	1.79748	0.0115155	0.0987679	0.0801892	1643	tags=64%, list=14%, signal=55%	Ets2/Ets1/Map2k1/Kras/Mapk3/Grb2/Notch1/Notch2/Spire1

## Sheet: CD4+ effector T Her2 vs WT
CD4+ effector T, Her2+IAV vs. WT+IAV, 15dpi
ID	setSize	enrichmentScore	NES	pvalue	p.adjust	qvalues	rank	leading_edge	core_enrichment
HALLMARK_EPITHELIAL_MESENCHYMAL_TRANSITION	181	-0.589201	-2.18474	1.19432e-11	2.69915e-09	2.30063e-09	1296	tags=27%, list=10%, signal=25%	Itgb3/Loxl2/Col6a2/Fuca1/Dcn/Tgfbi/Loxl1/Tpm1/Fas/Cxcl12/Tpm2/Acta2/Cald1/Flna/Col5a2/Colgalt1/Mmp14/Ecm1/Ccn2/Tnc/Igfbp4/Col4a1/Sdc4/Fstl1/Serpine2/Pmepa1/Col5a1/Tpm4/Itgav/Lox/Capg/Ppib/Timp3/Thbs1/Serpinh1/Timp1/Thy1/Glipr1/Col3a1/Col1a2/Spp1/Lgals1/Bgn/Fn1/Id2/Gadd45b/Sparc/Mgp/Col1a1
KEGG_PARKINSONS_DISEASE	105	-0.62554	-2.13833	1.01615e-08	1.14824e-06	9.78709e-07	878	tags=30%, list=7%, signal=28%	Ndufc1/Atp5e/Ndufv2/Ndufb4/Cox6a1/Atp5d/Ndufb10/Ndufa6/Ndufs8/Uqcrc2/Vdac2/Casp3/Ube2l6/mt-Nd2/Ndufa10/Atp5o/Cox7b/Ndufv3/Slc25a5/Atp5j/mt-Nd4/mt-Nd5/mt-Nd3/mt-Nd4l/mt-Atp8/mt-Cytb/mt-Co1/mt-Atp6/mt-Nd1/mt-Co2/mt-Co3
KEGG_OXIDATIVE_PHOSPHORYLATION	114	-0.597114	-2.07544	1.15531e-07	6.64578e-06	5.66455e-06	878	tags=27%, list=7%, signal=26%	Ndufc1/Atp5e/Ndufv2/Atp6v0d1/Ndufb4/Cox6a1/Atp5d/Ndufb10/Atp6v1g2/Ndufa6/Ndufs8/Uqcrc2/Atp5j2/mt-Nd2/Ndufa11/Ndufa10/Atp5o/Cox7b/Ndufv3/Atp5j/mt-Nd4/mt-Nd5/mt-Nd3/mt-Nd4l/mt-Atp8/mt-Cytb/mt-Co1/mt-Atp6/mt-Nd1/mt-Co2/mt-Co3
HALLMARK_INTERFERON_GAMMA_RESPONSE	193	-0.505324	-1.89717	1.17624e-07	6.64578e-06	5.66455e-06	1749	tags=42%, list=14%, signal=37%	Casp4/Cmklr1/Casp7/Nampt/Nfkbia/Epsti1/Cfb/Hif1a/Arid5b/Cxcl10/Ptpn1/Trim21/Trafd1/Mt2/Serping1/Ccl2/H2-DMa/Trim14/Ifit1bl1/Gbp8/St3gal5/Gpr18/Rnf213/Slamf7/Rsad2/Lysmd2/Pml/Xcl1/Ddx60/Sri/Psma3/Cdkn1a/Usp18/Fas/Ly6e/Psme1/Irf5/Bst2/Cxcl9/Psma2/Btg1/Socs1/Stat3/Ptpn6/Irf9/Psmb8/Stat4/Oas3/Plscr1/Irf1/H2-Q7/Lcp2/Psmb2/Myd88/Stat1/Cd38/Ripk1/Ddx58/Lgals3bp/Herc6/Casp1/Casp3/Ube2l6/Bpgm/Mthfd2/Il2rb…
KEGG_CYTOKINE_CYTOKINE_RECEPTOR_INTERACTION	184	-0.496322	-1.85158	1.00711e-06	4.55213e-05	3.88002e-05	2171	tags=28%, list=17%, signal=24%	Vegfa/Cd40/Tnfsf11/Tnfsf12/Tnfrsf12a/Il18r1/Plekho2/Cd70/Ifnar1/Ltb/Ccl12/Pdgfb/Cxcl10/Cxcl16/Il1r1/Pdgfra/Tgfbr2/Cxcl13/Ccl2/Ccr1/Xcl1/Tnfrsf9/Fas/Cxcl12/Cxcl9/Tnfsf9/Tnfrsf18/Tgfbr1/Il13/Tnfrsf1a/Il18rap/Il21/Tnfsf8/Osm/Tnfrsf25/Il12rb2/Cxcr6/Il7r/Il2rb/Il12rb1/Ccr8/Tnfrsf4/Ifng/Lta/Il2ra/Tnfsf10/Ccl5/Ccr5/Ccl4/Tnf/Ccl3/Ccl1
HALLMARK_COAGULATION	102	-0.576292	-1.96411	2.35251e-06	8.86113e-05	7.5528e-05	1660	tags=28%, list=13%, signal=25%	Pdgfb/Furin/Cfb/Dusp14/Cd9/C3/Fbn1/Serping1/Itgb3/Plau/Gnb2/Capn2/Dusp6/Adam9/Sirt2/Gda/Arf4/Mmp14/Ctsh/Ctsb/Plek/Timp3/Thbs1/Anxa1/Klk8/Lamp2/Timp1/Fn1/Sparc
KEGG_HUNTINGTONS_DISEASE	152	-0.491959	-1.79064	7.83275e-06	0.000248419	0.00021174	1489	tags=28%, list=12%, signal=25%	Ndufa4/Ndufa1/Creb3l2/Ndufs6/Hdac1/Polr2j/Tbp/Ap2s1/Polr2f/Trp53/Polr2d/Ap2m1/Ndufc1/Atp5e/Ndufv2/Ndufb4/Tbpl1/Cox6a1/Rcor1/Gpx1/Atp5d/Ndufb10/Ndufa6/Ndufs8/Uqcrc2/Vdac2/Rest/Creb1/Casp3/Ndufa10/Atp5o/Hip1/Cox7b/Ndufv3/Slc25a5/Atp5j/mt-Atp8/mt-Cytb/mt-Co1/mt-Atp6/mt-Co2/mt-Co3
HALLMARK_ANGIOGENESIS	31	-0.753574	-2.09324	8.79358e-06	0.000248419	0.00021174	750	tags=32%, list=6%, signal=30%	Pglyrp1/Nrp1/Col5a2/Lrpap1/Fstl1/Itgav/Timp1/Col3a1/Spp1/S100a4
HALLMARK_ALLOGRAFT_REJECTION	185	-0.466117	-1.74287	1.97317e-05	0.000495485	0.000422328	956	tags=36%, list=7%, signal=34%	Cd40/Wars/Cd86/Lyn/Icam1/Socs5/Tlr1/H2-Aa/Cd3e/Nme1/Ltb/Eif3a/Bcl10/Tlr6/Eif5a/Hif1a/Was/Cd3d/Cxcl13/Ccl2/H2-DMa/Cd4/Ccr1/Il16/Fas/Degs1/Cxcl9/Fcgr2b/Cd2/Akt1/Socs1/Ptpn6/Stat4/Flna/Cd96/Ube2n/Icosl/H2-Q7/Il13/Lcp2/Eif4g3/Stat1/Gzmb/Il18rap/Cd47/Csk/Eif3d/F2r/Cd8b1/Ube2d1/Gbp2/Capg/Il2rb/Cd7/Cd3g/Il12rb1/Ccnd3/Timp1/Thy1/Ifng/Bcl3/Il2ra/B2m/Ccl5/Ccr5/Ccl4/Tnf
HALLMARK_INTERFERON_ALPHA_RESPONSE	96	-0.555781	-1.87582	2.33041e-05	0.000519874	0.000443116	1641	tags=41%, list=13%, signal=36%	Epsti1/Cxcl10/Lamp3/Trim21/Trafd1/Trim14/Rsad2/Ddx60/Psma3/Usp18/Trim12c/Ly6e/Psme1/Bst2/Irf9/Psmb8/Tent5a/Plscr1/Irf1/H2-Q7/Elf1/Ifitm1/Cnp/Lgals3bp/Herc6/Cd47/Casp1/Gbp2/Ube2l6/Parp9/Lpar6/Samd9l/Isg15/Rtp4/Parp14/Isg20/B2m/Ifitm3/Ifitm2
KEGG_ALZHEIMERS_DISEASE	142	-0.49429	-1.77602	2.53036e-05	0.000519874	0.000443116	1045	tags=25%, list=8%, signal=23%	Snca/Capn2/Bad/Fas/Ndufc1/Calm2/Atp5e/Atf6/Ndufv2/Mapk3/Ndufb4/Tnfrsf1a/Cox6a1/Psen1/Atp5d/Ndufb10/Psenen/Ndufa6/Ndufs8/Uqcrc2/Ide/Casp3/Ndufa10/Atp5o/Cox7b/Ndufv3/Adam17/Atp5j/Tnf/mt-Atp8/mt-Cytb/mt-Co1/mt-Atp6/mt-Co2/mt-Co3
KEGG_SPLICEOSOME	120	0.527221	1.76135	5.25284e-05	0.000989284	0.000843219	2341	tags=48%, list=18%, signal=39%	Hspa1b/Srsf5/Hspa1a/Tra2a/Srsf1/Ddx23/Dhx8/Puf60/Rbm17/Wbp11/Ddx46/Snrnp70/Sf3b2/Prpf38b/Srsf7/Snrnp200/Rbm25/Bcas2/Prpf19/Plrg1/U2af2/Ddx42/Prpf31/Ppie/Alyref/Srsf6/Syf2/Tra2b/Hnrnpu/Snu13/U2af1/Lsm8/Snrpc/Rbm8a/Hnrnpm/Smndc1/Slu7/Prpf8/Ddx5/Dhx38/Rbmx/Zmat2/Lsm7/Lsm3/Srsf2/Thoc1/Cdc5l/Lsm4/Isy1/Aqr/Sart1/Eftud2/Prpf38a/Xab2/Srsf4/Ctnnbl1/Lsm6
KEGG_CARDIAC_MUSCLE_CONTRACTION	56	-0.613463	-1.92731	0.000110358	0.00191853	0.00163526	566	tags=20%, list=4%, signal=19%	Slc9a6/Tpm1/Tpm2/Cox6a1/Uqcrc2/Tpm4/Cox7b/mt-Cytb/mt-Co1/mt-Co2/mt-Co3
KEGG_ECM_RECEPTOR_INTERACTION	69	-0.562488	-1.81465	0.000129493	0.00209038	0.00178174	626	tags=19%, list=5%, signal=18%	Col5a2/Tnc/Col4a1/Sdc4/Col5a1/Itgav/Cd47/Thbs1/Col3a1/Col1a2/Spp1/Fn1/Col1a1
HALLMARK_IL2_STAT5_SIGNALING	193	-0.414698	-1.55693	0.000478982	0.00721666	0.00615114	1078	tags=23%, list=8%, signal=21%	Ttc39b/Tiam1/Tnfrsf9/Syngr2/Praf2/Mxd1/Myo1c/Tnfrsf18/Ckap4/Socs1/Cd81/Nrp1/Snx9/Syt11/Plscr1/Ecm1/Il13/Socs2/Itgav/Ager/Eef1akmt1/Itgae/Dennd5a/Lrrc8c/Casp3/Capg/Penk/Smpdl3a/Il2rb/Icos/Hopx/Cst7/Cd48/Ccnd3/Prkch/Batf/Tnfrsf4/Car2/Il2ra/Spp1/Fgl2/Tnfsf10/Ifitm3/Gadd45b
KEGG_FOCAL_ADHESION	171	-0.413754	-1.53482	0.00109401	0.0154529	0.0131714	1539	tags=23%, list=12%, signal=20%	Cav1/Pdgfra/Shc1/Ctnnb1/Itgb3/Sos2/Col6a2/Ccnd1/Parvg/Capn2/Bad/Cdc42/Akt2/Zyx/Akt1/Mapk3/Flna/Birc3/Col5a2/Rap1a/Myl12a/Tnc/Pik3cg/Col4a1/Hras/Xiap/Col5a1/Myl12b/Itgav/Vasp/Thbs1/Rap1b/Pten/Ccnd3/Col3a1/Col1a2/Spp1/Fn1/Col1a1
HALLMARK_MYC_TARGETS_V2	55	0.557851	1.65151	0.00347207	0.0461581	0.039343	2726	tags=44%, list=21%, signal=35%	Hspd1/Pprc1/Mybbp1a/Exosc5/Dusp2/Pus1/Npm1/Rrp9/Imp4/Bysl/Tcof1/Las1l/Nop56/Cdk4/Ipo4/Ppan/Mphosph10/Pa2g4/Farsa/Grwd1/Nolc1/Utp20/Slc19a1/Wdr43
KEGG_AMINOACYL_TRNA_BIOSYNTHESIS	38	0.589374	1.62782	0.0051773	0.0650039	0.0554062	2756	tags=47%, list=21%, signal=37%	Sars/Vars/Aars/Hars2/Fars2/Nars/Cars/Iars/Yars/Nars2/Vars2/Iars2/Yars2/Farsa/Cars2/Rars/Lars/Dars
HALLMARK_UV_RESPONSE_UP	141	0.42984	1.47219	0.00555824	0.0661138	0.0563522	1029	tags=21%, list=8%, signal=19%	Fos/Dnajb1/Dnaja1/Nr4a1/Fosb/H2-D1/Il6st/Tap1/Junb/Sqstm1/Ephx1/Polg2/Creg1/Mark2/Atf3/Stk25/Stard3/Btg3/Ppat/Parp2/Dgat1/Gls/Rrad/Cltb/Spr/Atp6v1c1/Rhob/Hnrnpu/Fkbp4
HALLMARK_HYPOXIA	176	0.405779	1.42311	0.00754897	0.0818823	0.0697926	1189	tags=17%, list=9%, signal=16%	Tnfaip3/Klf6/Dusp1/Fos/Cxcr4/Pim1/Ets1/Myh9/Cited2/Jun/Cdkn1b/Ppp1r15a/Pnrc1/Plin2/Siah2/Ext1/Atf3/Hspa5/Prdx5/Pfkp/Nr3c1/Bhlhe40/Fosl2/Zfp292/Gaa/Slc2a3/Pgm2/Foxo3/Bcl2/Pfkl
KEGG_INTESTINAL_IMMUNE_NETWORK_FOR_IGA_PRODUCTION	38	0.577705	1.59559	0.00785222	0.0818823	0.0697926	363	tags=16%, list=3%, signal=15%	Cxcr4/Cd28/Itga4/Itgb7/Il10/Cd40lg
KEGG_PHOSPHATIDYLINOSITOL_SIGNALING_SYSTEM	68	0.506886	1.55543	0.00797085	0.0818823	0.0697926	1455	tags=26%, list=11%, signal=24%	Itpkb/Plcb2/Pik3r5/Dgka/Itpr2/Impa1/Pi4ka/Dgkd/Pip4k2a/Prkcb/Pik3c3/Itpr3/Inppl1/Plcg1/Pik3cd/Inpp4b/Calm3/Pip5k1c

## Sheet: CD4+ memory T Her2 vs WT
CD4+ memoryr T, Her2+IAV vs. WT+IAV, 15dpi
ID	setSize	enrichmentScore	NES	pvalue	p.adjust	qvalues	rank	leading_edge	core_enrichment
KEGG_OXIDATIVE_PHOSPHORYLATION	116	-0.555619	-2.01508	5.25124e-07	0.000118678	0.000109447	491	tags=17%, list=4%, signal=17%	Atp5g3/Uqcr10/Ndufb7/Ndufv2/Ndufa4/Ndufa1/Cox7b/Atp6v0e/mt-Nd2/mt-Nd4/mt-Nd3/mt-Nd5/mt-Nd4l/mt-Co1/mt-Atp8/mt-Cytb/mt-Co2/mt-Co3/mt-Atp6/mt-Nd1
KEGG_PARKINSONS_DISEASE	106	-0.562485	-2.00582	1.39131e-06	0.00015717	0.000144945	491	tags=19%, list=4%, signal=18%	Atp5g3/Uqcr10/Ndufb7/Ndufv2/Ndufa4/Ndufa1/Slc25a5/Cox7b/mt-Nd2/mt-Nd4/mt-Nd3/mt-Nd5/mt-Nd4l/mt-Co1/mt-Atp8/mt-Cytb/mt-Co2/mt-Co3/mt-Atp6/mt-Nd1
HALLMARK_EPITHELIAL_MESENCHYMAL_TRANSITION	173	-0.486428	-1.85585	2.08633e-06	0.00015717	0.000144945	2119	tags=31%, list=17%, signal=26%	Tagln/Loxl2/Serpine1/Sdc1/Fstl3/Sfrp1/Pmepa1/Lamc1/Fbn1/Grem1/Htra1/Tgfbi/Ppib/Bdnf/Acta2/Flna/Cxcl5/Glipr1/Itgav/Cadm1/Col5a1/Sgcb/Thy1/Wipf1/Col6a2/Cd44/Timp3/Prrx1/Serpinh1/Thbs1/Pdlim4/Col5a2/Mmp14/Colgalt1/Ccn2/Tnc/Lgals1/Fstl1/Emp3/Pcolce/Itgb1/Vim/Timp1/Igfbp4/Spp1/Bgn/Col3a1/Col1a2/Sparc/Fn1/Mgp/Gadd45b/Col1a1
KEGG_ECM_RECEPTOR_INTERACTION	63	-0.589788	-1.92569	5.67335e-05	0.00272434	0.00251243	2123	tags=29%, list=17%, signal=24%	Agrn/Sdc1/Cd36/Lamc1/Cd47/Itgav/Col5a1/Col6a2/Cd44/Thbs1/Col5a2/Tnc/Itgb1/Spp1/Col3a1/Col1a2/Fn1/Col1a1
HALLMARK_TNFA_SIGNALING_VIA_NFKB	191	0.432844	1.67277	7.96525e-05	0.00272434	0.00251243	722	tags=18%, list=6%, signal=17%	Tnfaip3/Dusp5/Dusp1/Jun/Klf6/Sik1/Ppp1r15a/Junb/Zc3h12a/Nr4a1/Nfkbia/Maff/Rhob/Kdm6b/Mcl1/Fos/Tgif1/Sqstm1/Irs2/Tap1/Ier5/Nfkb2/Ier2/Ifngr2/Birc2/Dnajb4/Pnrc1/Birc3/Tnip1/Plk2/Gem/Per1/Ets2/Zbtb10
HALLMARK_ANGIOGENESIS	30	-0.701322	-2.01336	7.98669e-05	0.00272434	0.00251243	1487	tags=33%, list=12%, signal=30%	Cxcl5/Itgav/Ccnd2/Col5a2/Fstl1/Lpl/Timp1/Spp1/Col3a1/S100a4
HALLMARK_COAGULATION	94	-0.523092	-1.82844	8.43822e-05	0.00272434	0.00251243	2314	tags=30%, list=18%, signal=25%	Plau/Mmp11/Fyn/Serpine1/S100a13/Apoc1/Fbn1/Htra1/Dusp6/Iscu/Cd9/Crip2/Arf4/Klk8/Timp3/Cfb/Thbs1/Csrp1/Lta4h/Mmp14/Anxa1/Lamp2/Timp1/Dpp4/Sparc/Fn1/Mmp9/Ctsk
KEGG_HUNTINGTONS_DISEASE	153	-0.432065	-1.61993	0.000417069	0.0117822	0.0108657	1692	tags=25%, list=13%, signal=22%	Ndufb10/Dlg4/Cox7a2/Bdnf/Ndufa5/Cox5b/Polr2h/Hdac2/Casp3/Ndufs3/Ndufs8/Atp5e/Uqcr11/Sp1/Ndufa8/Atp5o/Vdac2/Trp53/Crebbp/Atp5g3/Taf4b/Uqcr10/Polr2j/Ndufb7/Sod2/Ep300/Ndufv2/Ndufa4/Ndufa1/Slc25a5/Cox7b/Gpx1/mt-Co1/mt-Atp8/mt-Cytb/mt-Co2/mt-Co3/mt-Atp6
KEGG_CARDIAC_MUSCLE_CONTRACTION	55	-0.565078	-1.79253	0.000781577	0.0196263	0.0180997	76	tags=11%, list=1%, signal=11%	Uqcr10/Cox7b/mt-Co1/mt-Cytb/mt-Co2/mt-Co3
KEGG_ALZHEIMERS_DISEASE	142	-0.42468	-1.57897	0.00165533	0.0369265	0.0340543	1702	tags=26%, list=13%, signal=23%	Mapk1/Ndufb10/Atf6/Cox7a2/Ndufa5/Cox5b/Tnfrsf1a/Casp3/Ndufs3/Ndufs8/Psen1/Atp5e/Uqcr11/Ndufa8/Adam17/Calm1/Atp5o/Bid/Calm2/Tnf/Atp5g3/Uqcr10/Ndufb7/Mapk3/Psenen/Ndufv2/Lpl/Ndufa4/Ide/Ndufa1/Cox7b/mt-Co1/mt-Atp8/mt-Cytb/mt-Co2/mt-Co3/mt-Atp6
HALLMARK_INTERFERON_ALPHA_RESPONSE	95	-0.467437	-1.64149	0.00179731	0.0369265	0.0340543	2058	tags=35%, list=16%, signal=29%	Cnp/Wars/Irf1/Oas1a/Eif2ak2/Cd47/Ifih1/Cxcl10/Adar/Dhx58/Sell/H2-Q7/Isg20/Trim12c/Psma3/Ifit3/Parp14/Usp18/Irf9/Bst2/Ifitm2/Isg15/Elf1/Ly6e/Irf7/Casp1/B2m/Ifitm3/Ifi30/Tent5a/Samd9l/Lgals3bp/Rtp4
KEGG_CELL_CYCLE	115	-0.437434	-1.58347	0.00239822	0.0451665	0.0416534	1474	tags=25%, list=12%, signal=23%	Orc4/Hdac2/Cdc7/Ccnd2/Ccne2/Cdc14b/Cdkn2d/Rbx1/Mad2l2/Rbl1/Pttg1/Trp53/Cdc20/Crebbp/Smad3/Rbl2/Mcm2/Fzr1/Anapc5/Ywhaq/Ep300/Cul1/Ccnd3/Cdk6/Atm/Gadd45g/Myc/Ywhah/Gadd45b
KEGG_FOCAL_ADHESION	167	-0.39619	-1.50719	0.00284381	0.0494386	0.0455931	2186	tags=28%, list=17%, signal=23%	Pdgfa/Fyn/Akt1/Arhgap5/Cav1/Vasp/Lamc1/Diaph1/Rap1a/Mapk1/Ccnd1/Pxn/Akt3/Flna/Rap1b/Itgav/Ccnd2/Col5a1/Myl12a/Xiap/Col6a2/Pik3cb/Pik3r1/Src/Rapgef1/Sos1/Thbs1/Col5a2/Pdpk1/Ppp1r12a/Tnc/Shc1/Akt2/Cdc42/Rock1/Mapk3/Pten/Itgb1/Ccnd3/Mylpf/Spp1/Myl12b/Col3a1/Col1a2/Fn1/Col1a1
HALLMARK_INTERFERON_GAMMA_RESPONSE	191	-0.386349	-1.48532	0.00435508	0.0703034	0.064835	1742	tags=29%, list=14%, signal=25%	Nampt/Ifih1/Cxcl10/H2-Aa/Cxcl9/Stat1/Casp3/Casp4/St8sia4/Lats2/Psmb2/Irf5/Adar/Dhx58/Ptpn6/Nod1/Stat3/Bpgm/H2-Q7/Isg20/Il2rb/Psma3/Gbp4/Cfb/Sppl2a/Ifit3/Zbp1/Parp14/Xaf1/Tor1b/Usp18/Ripk1/Mvp/Ifit1bl1/Irf9/Bst2/Ifitm2/Socs1/Sod2/Isg15/Ly6e/Arid5b/Irf7/Mthfd2/Ddx58/Rapgef6/Casp1/B2m/Ifitm3/Ifi30/Samd9l/Rnf213/Lgals3bp/Rtp4/Socs3
KEGG_TGF_BETA_SIGNALING_PATHWAY	65	-0.485561	-1.59068	0.00495026	0.0745839	0.0687826	1045	tags=31%, list=8%, signal=28%	Acvr2a/Mapk1/Ppp2ca/Bmpr2/Sp1/Rbx1/Ppp2cb/Rbl1/Smurf2/Thbs1/Crebbp/Smad3/Rbl2/Tnf/Rock1/Mapk3/Ep300/Cul1/Id3/Myc
HALLMARK_HYPOXIA	168	0.375968	1.42248	0.00543675	0.0757843	0.0698896	738	tags=13%, list=6%, signal=13%	Tnfaip3/Dusp1/Jun/Klf6/Pim1/Ppp1r15a/Cxcr4/Maff/Myh9/Fos/Irs2/Prdx5/Cdkn1b/Foxo3/Hspa5/Pnrc1/Bnip3l/Wsb1/Klf7/Siah2/Map3k1/Ets1
KEGG_INTESTINAL_IMMUNE_NETWORK_FOR_IGA_PRODUCTION	35	0.558017	1.66815	0.00570059	0.0757843	0.0698896	1468	tags=17%, list=11%, signal=15%	Cxcr4/Itgb7/Tgfb1/Cd40lg/Icos/H2-Ob
HALLMARK_UV_RESPONSE_DN	138	-0.386637	-1.42985	0.00740217	0.0929383	0.0857093	2239	tags=27%, list=18%, signal=22%	Celf2/Ptpn21/Fyn/Serpine1/Cav1/Lamc1/Adgrl2/Acvr2a/Akt3/Nfib/Bdnf/Dyrk1a/Rasa2/Wdr37/Gcnt1/Nr3c1/Mt1/Atrn/Igfbp5/Insig1/Ldlr/Sfmbt1/Sipa1l1/Atrx/Anxa4/Col5a2/Smad3/Runx1/Pten/Anxa2/Atp2b4/Prdm2/Col3a1/Myc/Nipbl/Col1a2/Col1a1
KEGG_PATHOGENIC_ESCHERICHIA_COLI_INFECTION	49	-0.498096	-1.5634	0.00786202	0.0935166	0.0862426	655	tags=24%, list=5%, signal=23%	Arpc2/Arpc3/Arpc5l/Cdc42/Rock1/Arpc1a/Ywhaq/Itgb1/Arhgef2/Ncl/Arpc4/Tubb4b
HALLMARK_MYOGENESIS	149	-0.383912	-1.43906	0.00856773	0.0968154	0.0892848	2365	tags=21%, list=18%, signal=18%	Nav2/Stc2/Crat/Scd2/Agrn/Tagln/Cd36/Lsp1/Igfbp7/Mef2d/Eno3/Gaa/Mapk12/Des/Fhl1/Fdps/Cnn3/Col6a2/Syngr2/Myo1c/Gpx3/Plxnb2/Akt2/Itgb1/Bag1/Ckb/Ablim1/Mylpf/Col3a1/Sparc/Gadd45b/Col1a1

## Sheet: CD8+ effector T Her2 vs WT
CD8+ effector T, Her2+IAV vs. WT+IAV, 15dpi
ID	setSize	enrichmentScore	NES	pvalue	p.adjust	qvalues	rank	leading_edge	core_enrichment
HALLMARK_EPITHELIAL_MESENCHYMAL_TRANSITION	184	-0.629321	-2.23395	6.22225e-13	1.27663e-10	1.03325e-10	1790	tags=38%, list=14%, signal=33%	Fbln2/Mylk/Mfap5/Eln/Sgcb/Postn/Tgm2/Rhob/Cdh11/Sfrp1/Cadm1/Cd44/Gja1/Dab2/Itga5/Ecm1/Col4a2/Tpm2/Thy1/Plod3/Efemp2/Tnfrsf12a/Dcn/Fbn1/Serpine2/Loxl2/Myl9/Lrp1/Serpine1/Cald1/Tagln/Fstl1/Itgav/Fas/Loxl1/Tpm1/Pcolce/Col6a2/Vim/Col5a2/Lox/Col6a3/Mmp14/Ppib/Igfbp4/Acta2/Ccn1/Cxcl12/Pmepa1/Tgfbi/Tnc/Glipr1/Thbs1/Ccn2/Col4a1/Timp3/Col5a1/Lgals1/Serpinh1/Spp1/Gadd45b/Timp1/Col3a1/Id2/Col1a2/Bgn/Fn1/Spa…
HALLMARK_INTERFERON_ALPHA_RESPONSE	96	-0.735371	-2.40608	1.13478e-12	1.27663e-10	1.03325e-10	1701	tags=60%, list=13%, signal=53%	Psme1/Tdrd7/Stat2/H2-Q7/Elf1/Ogfr/Adar/Mov10/Eif2ak2/Ly6e/Sell/Psmb9/Ifi35/Psma3/Oas1a/H2-T23/Cmpk2/Trim12c/Rnf31/Ddx60/Ube2l6/Ifih1/Parp12/Helz2/Psmb8/Ifit2/Rsad2/B2m/Usp18/Epsti1/H2-M3/Cnp/Trafd1/Lgals3bp/Cxcl10/Nmi/Irf1/Uba7/Trim21/Parp9/Lpar6/Herc6/Dhx58/Bst2/Ifi30/Cd74/Ifitm1/Irf9/Gbp2/Rtp4/Irf7/Parp14/Samd9l/Ifit3/Ifitm2/Isg20/Ifitm3/Isg15
HALLMARK_INTERFERON_GAMMA_RESPONSE	191	-0.611001	-2.17971	3.57153e-12	2.67865e-10	2.16798e-10	1122	tags=40%, list=9%, signal=37%	St8sia4/Stat3/Ifi35/Hif1a/Cdkn1a/Ifit1bl1/Psma3/Psma2/Xcl1/Il15ra/Znfx1/H2-T23/Tnfaip2/Socs1/Cmpk2/Rnf31/Ddx60/Ube2l6/Ifih1/Psmb10/Parp12/Helz2/Psmb8/Ifit2/Rsad2/B2m/Il18bp/Usp18/Gpr18/Epsti1/Fas/H2-M3/Il2rb/Irf8/Cxcl9/Mthfd2/Cd86/Mt2/Trafd1/Lgals3bp/Cxcl10/Nmi/Irf1/Cfb/Rapgef6/Trim21/Casp3/Xaf1/Herc6/Stat1/Pml/Samhd1/Dhx58/Socs3/Bst2/Serping1/Ifi30/Cd74/Gbp9/Irf9/H2-Aa/Oas3/Tnfsf10/Gbp4/Rtp4/Irf…
KEGG_OXIDATIVE_PHOSPHORYLATION	114	-0.650538	-2.17814	3.10828e-09	1.74841e-07	1.41509e-07	785	tags=29%, list=6%, signal=27%	Atp5d/Tcirg1/Atp6v1g1/Uqcr10/Atp5j2/Atp5o/Cox5b/Ndufs4/Ndufb7/Uqcr11/Ndufs8/Atp6v1g2/Atp5k/Ndufa8/Ndufa7/Ndufa1/Ndufa11/Ndufa10/Atp5j/Ndufv3/Cox7b/mt-Nd2/mt-Nd3/mt-Nd5/mt-Nd4/mt-Nd4l/mt-Cytb/mt-Atp8/mt-Co1/mt-Atp6/mt-Nd1/mt-Co2/mt-Co3
KEGG_PARKINSONS_DISEASE	107	-0.653603	-2.1797	1.57279e-08	7.07757e-07	5.72828e-07	821	tags=30%, list=6%, signal=28%	Slc25a5/Atp5d/Ube2l6/Uqcr10/Atp5o/Cox5b/Ndufs4/Ndufb7/Vdac2/Uqcr11/Ndufs8/Ndufa8/Ndufa7/Uba7/Ndufa1/Casp3/Ndufa10/Atp5j/Ndufv3/Cox7b/mt-Nd2/mt-Nd3/mt-Nd5/mt-Nd4/mt-Nd4l/mt-Cytb/mt-Atp8/mt-Co1/mt-Atp6/mt-Nd1/mt-Co2/mt-Co3
HALLMARK_COAGULATION	100	-0.621086	-2.05173	9.40623e-07	3.52733e-05	2.85487e-05	1368	tags=30%, list=10%, signal=27%	Gng12/Ctsk/F2rl2/Pros1/Ctsb/Lgmn/Fbn1/Lrp1/Anxa1/Serpine1/C3/C1qa/Ctsh/Furin/Dusp6/Mmp14/Arf4/Csrp1/Klk8/Cfb/Clu/Pecam1/Lamp2/Thbs1/Timp3/Serping1/Cd9/Timp1/Fn1/Sparc
HALLMARK_TNFA_SIGNALING_VIA_NFKB	191	0.492696	1.78672	2.84289e-06	9.13787e-05	7.3958e-05	547	tags=18%, list=4%, signal=18%	Tnfaip3/Dusp5/Klf6/Klf2/Dusp1/Fos/Bhlhe40/Nr4a1/Nr4a2/Dusp2/Sik1/Fosb/Per1/Sqstm1/Atp2b1/Junb/Eif1/Ppp1r15a/Kdm6b/Clcf1/Plek/Ccl4/Ccl5/Ier2/Dnajb4/Btg3/Sgk1/Pnrc1/Gpr183/Tgif1/Slc2a3/Zc3h12a/Sat1/Gem/Smad3
KEGG_NEUROACTIVE_LIGAND_RECEPTOR_INTERACTION	97	0.581266	1.94478	3.47893e-06	9.53548e-05	7.7176e-05	815	tags=12%, list=6%, signal=12%	Gzma/S1pr5/P2ry10/Gabbr1/S1pr1/Adora2a/Tspo/Nr3c1/S1pr4/F2r/Ptger4/Adrb1
KEGG_ECM_RECEPTOR_INTERACTION	72	-0.652133	-2.04278	3.81419e-06	9.53548e-05	7.7176e-05	1252	tags=26%, list=10%, signal=24%	Dag1/Itga5/Cd36/Col4a2/Hspg2/Itgav/Col6a2/Col5a2/Col6a3/Itga1/Tnc/Thbs1/Col4a1/Col5a1/Spp1/Col3a1/Col1a2/Fn1/Col1a1
HALLMARK_ANGIOGENESIS	32	-0.789214	-2.15942	8.42706e-06	0.000189609	0.000153461	536	tags=25%, list=4%, signal=24%	Fstl1/Itgav/Col5a2/App/Spp1/Timp1/S100a4/Col3a1
KEGG_ALZHEIMERS_DISEASE	143	-0.511334	-1.75681	8.35982e-05	0.00161537	0.00130741	659	tags=20%, list=5%, signal=19%	Uqcr10/Lrp1/Ide/Atp5o/Cox5b/Ndufs4/Bad/Ndufb7/Fas/Uqcr11/Ndufs8/Ndufa8/Ndufa7/Ndufa1/Casp3/Atf6/Ndufa10/Atp5j/Ndufv3/Cox7b/App/Tnf/mt-Cytb/mt-Atp8/mt-Co1/mt-Atp6/mt-Co2/mt-Co3
KEGG_HUNTINGTONS_DISEASE	152	-0.49382	-1.71209	8.61529e-05	0.00161537	0.00130741	826	tags=19%, list=6%, signal=18%	Htt/Slc25a5/Atp5d/Creb1/Uqcr10/Atp5o/Cox5b/Ndufs4/Ndufb7/Gpx1/Vdac2/Uqcr11/Ndufs8/Ndufa8/Ndufa7/Ndufa1/Casp3/Rcor1/Ndufa10/Atp5j/Ndufv3/Hip1/Cox7b/mt-Cytb/mt-Atp8/mt-Co1/mt-Atp6/mt-Co2/mt-Co3
KEGG_SPLICEOSOME	120	0.510277	1.74456	0.000122172	0.00211452	0.0017114	1482	tags=31%, list=11%, signal=28%	Hspa1b/Hspa1a/Srsf5/Smndc1/Dhx8/Eftud2/Snrpc/Sf3b6/Hnrnpm/Rbm17/Dhx38/Sf3b2/Tra2b/Ddx5/Syf2/Bcas2/Ddx23/Hnrnpu/Cdc5l/Prpf38a/Snu13/Hnrnpk/Dhx15/Xab2/Plrg1/Snw1/Ncbp1/Snrnp200/Puf60/U2af2/Prpf19/Alyref/Eif4a3/Prpf4/Rbm8a/Wbp11/Rbm25
KEGG_CARDIAC_MUSCLE_CONTRACTION	60	-0.611794	-1.83602	0.000278597	0.00447745	0.00362386	659	tags=15%, list=5%, signal=14%	Uqcr10/Cox5b/Tpm1/Uqcr11/Cox7b/mt-Cytb/mt-Co1/mt-Co2/mt-Co3
KEGG_FOCAL_ADHESION	178	-0.436935	-1.54923	0.00172116	0.0258174	0.0208955	857	tags=16%, list=7%, signal=15%	Ccnd3/Akt2/Pik3cg/Ctnnb1/Actn4/Myl9/Crk/Bad/Itgav/Rap1a/Col6a2/Col5a2/Col6a3/Hras/Ccnd1/Itga1/Cav1/Actn1/Vasp/Tnc/Thbs1/Col4a1/Col5a1/Spp1/Col3a1/Col1a2/Fn1/Col1a1
KEGG_CALCIUM_SIGNALING_PATHWAY	118	0.456336	1.557	0.00246855	0.034714	0.028096	1143	tags=17%, list=9%, signal=16%	Atp2b1/Ppp3r1/Itpkb/Adora2a/Atp2a3/Ppp3ca/Prkacb/Chp1/Plcb2/F2r/Adcy3/Itpr3/Prkcb/Erbb2/Adrb1/Phkb/Calm2/Atp2b4/Prkaca/Plcg1
KEGG_MAPK_SIGNALING_PATHWAY	215	0.386356	1.41457	0.00292704	0.0361987	0.0292976	1775	tags=20%, list=14%, signal=18%	Dusp5/Dusp1/Fos/Hspa1b/Nr4a1/Hspa1a/Dusp2/Rasgrp2/Ppp3r1/Atf4/Pak2/Stk4/Ppp3ca/Tgfb1/Mknk2/Kras/Prkacb/Fasl/Chp1/Map2k1/Prkcb/Rac2/Grb2/Map4k2/Fgf13/Rapgef2/Arrb2/Prkaca/Cdc25b/Mapk9/Map3k7/Mapk1/Dusp4/Map3k11/Rac1/Flnb/Ikbkg/Map4k4/Map3k1/Ikbkb/Traf2/Ppm1a/Map3k14/Map3k3
KEGG_T_CELL_RECEPTOR_SIGNALING_PATHWAY	103	0.461278	1.55551	0.00304556	0.0361987	0.0292976	2286	tags=42%, list=17%, signal=35%	Fos/Ctla4/Ppp3r1/Rhoa/Pik3r5/Pak2/Ppp3ca/Cd28/Kras/Gsk3b/Fyn/Chp1/Nck1/Cbl/Lat/Map2k1/Ptpn6/Pik3r1/Dlg1/Cd3e/Lck/Grb2/Pik3cd/Nfatc1/Plcg1/Mapk9/Map3k7/Mapk1/Grap2/Nck2/Pdpk1/Ikbkg/Itk/Ikbkb/Map3k14/Cdk4/Raf1/Ppp3cb/Mapk14/Mapk3/Rela/Vav1/Zap70
KEGG_LONG_TERM_POTENTIATION	51	0.560957	1.67704	0.00312594	0.0361987	0.0292976	2161	tags=41%, list=17%, signal=35%	Ppp3r1/Atf4/Ppp3ca/Kras/Prkacb/Chp1/Ppp1r12a/Plcb2/Itpr3/Map2k1/Prkcb/Ppp1ca/Calm2/Prkaca/Mapk1/Raf1/Ppp1cb/Calm3/Ppp3cb/Rap1b/Mapk3
HALLMARK_UV_RESPONSE_UP	143	0.426256	1.49035	0.00321766	0.0361987	0.0292976	1302	tags=20%, list=10%, signal=18%	Fos/Dnaja1/Dnajb1/Nr4a1/Fosb/Sqstm1/Junb/Ret/Btg3/Cdc34/Bcl2l11/H2-D1/Car2/Hnrnpu/Creg1/Cdc5l/Mark2/Polg2/Ddx21/Btg1/Tars/Atp6v1f/Arrb2/Tmbim6/Prkaca/Ppif/Gls/Fkbp4
KEGG_AXON_GUIDANCE	109	0.463736	1.57287	0.00366592	0.0392777	0.0317897	1569	tags=22%, list=12%, signal=20%	Cxcr4/Itgb1/Ppp3r1/Rhoa/Gnai3/Pak2/Ppp3ca/Kras/Gsk3b/Fyn/Sema4d/Chp1/Nck1/Sema4a/Rac2/Nfatc1/Srgap3/Mapk1/Arhgef12/Dpysl2/Nck2/Sema4f/Rac1/Rock2
HALLMARK_MYOGENESIS	156	-0.421347	-1.46714	0.00389665	0.0398521	0.0322546	1205	tags=16%, list=9%, signal=15%	Cd36/Col4a2/Pdlim7/Fhl1/Tpm2/Cryab/Cdkn1a/Akt2/Scd2/Cnn3/Tagln/Ablim1/Col6a2/Des/Col6a3/Rb1/Sod3/Clu/Gpx3/App/Igfbp7/Gadd45b/Col3a1/Sparc/Col1a1
KEGG_WNT_SIGNALING_PATHWAY	121	0.432189	1.47909	0.004775	0.0467119	0.0378066	2119	tags=28%, list=16%, signal=24%	Ppp3r1/Rhoa/Ppp3ca/Csnk2a1/Gsk3b/Ppp2r5c/Prkacb/Chp1/Axin2/Lef1/Smad3/Plcb2/Siah1a/Prkcb/Csnk2a2/Rac2/Ppp2r5a/Frat2/Nfatc1/Ppp2r1a/Smad4/Prkaca/Ctbp1/Mapk9/Map3k7/Ppp2ca/Chd8/Rac1/Rock2/Axin1/Tcf7/Dvl2/Ppp3cb/Fbxw11
KEGG_PROGESTERONE_MEDIATED_OOCYTE_MATURATION	69	0.511597	1.62309	0.00541517	0.0507673	0.0410888	1269	tags=26%, list=10%, signal=24%	Hsp90aa1/Gnai3/Pik3r5/Anapc1/Hsp90ab1/Kras/Prkacb/Anapc11/Anapc4/Adcy3/Map2k1/Pik3r1/Pde3b/Pik3cd/Prkaca/Cdc25b/Mapk9/Mapk1
KEGG_DORSO_VENTRAL_AXIS_FORMATION	19	0.71482	1.72799	0.00630942	0.0567848	0.0459591	1269	tags=32%, list=10%, signal=29%	Ets1/Kras/Notch2/Map2k1/Grb2/Mapk1
KEGG_ASTHMA	17	-0.740783	-1.77019	0.00765849	0.0658099	0.0532637	1076	tags=41%, list=8%, signal=38%	H2-DMb1/H2-DMa/H2-Oa/Fcer1g/H2-Ab1/H2-Aa/Tnf
HALLMARK_MYC_TARGETS_V1	181	0.395279	1.43137	0.00789719	0.0658099	0.0532637	1835	tags=30%, list=14%, signal=26%	Hspd1/Slc25a3/Ifrd1/Cct7/Eef1b2/Ssb/Cnbp/G3bp1/Eif3b/Hprt/Tra2b/Ppm1g/Hsp90ab1/Ppia/Rnps1/Syncrip/Set/Exosc7/Canx/Psma6/Hnrnpu/Cyc1/Ddx21/Cstf2/Usp1/Cbx3/Dhx15/Odc1/Kpnb1/Psmd14/Mcm4/Glo1/Hdgf/Ncbp1/Ilf2/Ssbp1/Cct4/Cct2/Gspt1/Eif4g2/Acp1/Eprs/Pcna/Rrm1/Vbp1/Cad/Nap1l1/Eif4a1/Hspe1/Psmd1/Orc2/Xpo1/Cdk4/Hnrnpd
KEGG_ADHERENS_JUNCTION	69	0.498395	1.5812	0.00905721	0.0727811	0.0589059	1489	tags=26%, list=11%, signal=23%	Iqgap1/Rhoa/Sorbs1/Actg1/Csnk2a1/Cdh1/Fyn/Lef1/Smad3/Ptpn6/Csnk2a2/Rac2/Erbb2/Smad4/Map3k7/Acp1/Mapk1/Rac1
HALLMARK_PI3K_AKT_MTOR_SIGNALING	96	0.450638	1.50503	0.0114105	0.0885297	0.0716521	1853	tags=28%, list=14%, signal=24%	Cxcr4/Atf1/Sqstm1/Sla/Rptor/Mknk2/Gsk3b/Fasl/Il2rg/Nck1/Arf1/Prkcb/Cdkn1b/Hsp90b1/Lck/Grb2/Ppp1ca/Plcg1/Mapk9/Ptpn11/Map3k7/Mapk1/Rac1/Cltc/Traf2/Cdk4/Raf1
KEGG_CIRCADIAN_RHYTHM_MAMMAL	13	0.741134	1.65379	0.0132156	0.0967206	0.0782815	1401	tags=38%, list=11%, signal=34%	Bhlhe40/Per1/Csnk1d/Cry2/Per2
HALLMARK_HYPOXIA	176	0.384407	1.38444	0.013326	0.0967206	0.0782815	1100	tags=18%, list=8%, signal=16%	Tnfaip3/Klf6/Dusp1/Fos/Cxcr4/Bhlhe40/Ets1/Myh9/Ppp1r15a/Pim1/Pfkp/Nr3c1/Pnrc1/Siah2/Mxi1/Slc2a3/Hspa5/Pfkl/Jmjd6/Gaa/Cited2/Gpi1/Cdkn1b/Btg1/Bnip3l/Ccng2/Pfkfb3/Prdx5/Bcl2/Ids/Nfil3

## Sheet: CD8+ memory T Her2 vs WT
CD8+ memory T, Her2+IAV vs. WT+IAV, 15dpi
ID	setSize	enrichmentScore	NES	pvalue	p.adjust	qvalues	rank	leading_edge	core_enrichment
KEGG_PARKINSONS_DISEASE	104	-0.584335	-2.17035	2.42573e-08	5.48215e-06	4.54505e-06	1501	tags=33%, list=13%, signal=29%	Ndufa6/Ndufb9/Atp5g3/Uba7/Ppid/Ndufb7/Ndufs8/Cox7a2/Cycs/Ube2g1/Ndufb4/Ube2g2/Vdac2/Park7/Ndufa4/Casp3/Ndufa10/Cox7b/Slc25a5/Ndufa1/Atp5o/Ndufv2/mt-Nd2/mt-Nd5/mt-Nd3/mt-Nd4/mt-Nd4l/mt-Atp8/mt-Co1/mt-Co2/mt-Cytb/mt-Atp6/mt-Co3/mt-Nd1
KEGG_OXIDATIVE_PHOSPHORYLATION	112	-0.549527	-2.05962	3.50967e-07	3.96592e-05	3.288e-05	213	tags=18%, list=2%, signal=18%	Atp5j2/Ndufa4/Atp6v1f/Ndufa10/Cox7b/Ndufa1/Atp5o/Ndufv2/mt-Nd2/mt-Nd5/mt-Nd3/mt-Nd4/mt-Nd4l/mt-Atp8/mt-Co1/mt-Co2/mt-Cytb/mt-Atp6/mt-Co3/mt-Nd1
HALLMARK_INTERFERON_GAMMA_RESPONSE	187	-0.469061	-1.88522	7.23327e-07	5.44906e-05	4.51762e-05	1976	tags=39%, list=17%, signal=33%	Nmi/Ripk1/Cd69/Cxcl9/Cd86/Nup93/Psme1/Serping1/Cmpk2/Tor1b/Irf1/Il10ra/Fcgr1/Oas2/Psmb8/Stat2/Gzma/Cxcl10/Irf8/Psma3/Slamf7/Gbp9/Ifnar2/Xcl1/Parp12/H2-Aa/Klrk1/Myd88/Socs1/Rapgef6/Ifitm2/Stat4/Ogfr/H2-Q7/Eif2ak2/Ifit3/Lgals3bp/Pml/Casp3/Helz2/Herc6/Ifit1bl1/Tnfsf10/Isg20/Xaf1/Lysmd2/Zbp1/Mthfd2/Epsti1/Irf9/Irf7/Ifih1/Icam1/Stat3/Gpr18/Parp14/Trim21/Oas3/Bst2/Ptpn6/Il15ra/Ifi30/Ifitm3/Il2rb/Rtp4/U…
HALLMARK_EPITHELIAL_MESENCHYMAL_TRANSITION	157	-0.47849	-1.89162	3.71955e-06	0.000210155	0.000174232	1898	tags=30%, list=16%, signal=26%	Pmp22/Gja1/Ccn2/Capg/Fstl1/Cd44/Col4a2/Tagln/Colgalt1/Pcolce/Serpinh1/Tgfbi/Rhob/Cthrc1/Thbs2/Tnc/Mcm7/Qsox1/Ppib/Loxl2/Fuca1/Itga2/Col4a1/Col5a1/Igfbp4/Sdc4/Fbn1/Cald1/Timp1/Dcn/Col5a2/Thbs1/Itgb1/Mmp14/Timp3/Lgals1/Col3a1/Spp1/Pmepa1/Vim/Bgn/Fn1/Sparc/Col1a2/Gadd45b/Mgp/Col1a1
HALLMARK_INTERFERON_ALPHA_RESPONSE	91	-0.52841	-1.91509	1.28414e-05	0.000580433	0.000481216	1778	tags=43%, list=15%, signal=37%	Psme1/Lamp3/Cnp/Cmpk2/Irf1/Psmb8/Stat2/Cxcl10/Uba7/Psma3/Gbp2/Parp12/Trim12c/Ifitm2/Ogfr/H2-Q7/Eif2ak2/Ifit3/Lgals3bp/Helz2/Herc6/Isg20/Tent5a/Epsti1/Irf9/Parp9/Irf7/Ifih1/Parp14/Trim21/Bst2/Ifi30/Ifitm3/Rtp4/Usp18/B2m/Ly6e/Samd9l/Isg15
KEGG_ECM_RECEPTOR_INTERACTION	59	-0.552883	-1.84513	0.000227824	0.00801437	0.00664442	1762	tags=34%, list=15%, signal=29%	Cd44/Col4a2/Tnxb/Thbs2/Tnc/Col11a2/Itga2/Col4a1/Sdc3/Col5a1/Sdc4/Cd36/Col5a2/Thbs1/Itgb1/Col3a1/Spp1/Fn1/Col1a2/Col1a1
KEGG_PHOSPHATIDYLINOSITOL_SIGNALING_SYSTEM	64	0.524247	1.834	0.000248233	0.00801437	0.00664442	1608	tags=31%, list=13%, signal=27%	Itpkb/Prkcb/Pip4k2a/Dgkz/Pik3cd/Itpr2/Cds2/Dgka/Plcb2/Dgkd/Inpp5b/Inpp4a/Cdipt/Inpp4b/Impa1/Pip5k1a/Plcg1/Prkca/Calm3/Ippk
HALLMARK_MYC_TARGETS_V1	181	-0.40912	-1.63917	0.000307079	0.00867499	0.00719212	1900	tags=36%, list=16%, signal=31%	Pole3/Ldha/Hnrnpc/Tfdp1/Aimp2/Snrpd3/Canx/Abce1/Cops5/Psma1/Hnrnpa2b1/Psmd7/Xpo1/Ctps/Psmc4/Pwp1/Tomm70a/Trim28/Nolc1/Dek/Eif4e/Eif2s2/Nhp2/Mcm7/Psmd8/Hspe1/C1qbp/Psma7/Snrpa1/Tardbp/Pold2/Cbx3/Psmb3/Etf1/Ube2e1/Phb2/Eif4a1/Snrpd1/Clns1a/Pcbp1/Tufm/Prdx3/Rrp9/Srm/Ncbp2/Bub3/Mcm2/Ranbp1/Ddx21/Nme1/Psma4/Snrpa/Cul1/Snrpd2/Psmc6/Snrpg/Gnl3/Pa2g4/Eif2s1/Fam120a/Kars/Ywhaq/Impdh2/Myc/Srsf3
HALLMARK_COAGULATION	94	-0.475985	-1.73294	0.000433433	0.00990187	0.00820928	1767	tags=26%, list=15%, signal=22%	C3/Serping1/Lgmn/Pdgfb/S100a13/Sirt2/Crip2/Plat/Itga2/Prep/Fbn1/Ctsb/F3/Timp1/Thbs1/Ctsh/Clu/Klk8/Mmp14/Timp3/Fyn/Plek/Fn1/Sparc
HALLMARK_IL2_STAT5_SIGNALING	180	-0.399881	-1.60161	0.000438136	0.00990187	0.00820928	1784	tags=29%, list=15%, signal=25%	Capg/Cd44/Ptger2/Slc39a8/Mxd1/Rhob/Il10ra/Slc29a2/Ttc39b/Rnh1/Umps/Smpdl3a/Cxcl10/Eno3/Irf8/Snx9/Bhlhe40/Igf2r/Sh3bgrl2/Pou2f1/Myo1c/Socs1/She/Ahnak/Nop2/St3gal4/Cd81/Emp1/Ccne1/Batf/Alcam/Casp3/Abcb1a/Gsto1/Lrrc8c/Prkch/Tnfsf10/Cd79b/Uck2/Cd48/Ccnd2/Map3k8/Il18r1/Cst7/Ccnd3/Cish/Ifitm3/Il2rb/Spp1/Eomes/Myc/Gadd45b/Hopx
HALLMARK_ANGIOGENESIS	28	-0.638608	-1.8139	0.000924131	0.0178674	0.0148132	2150	tags=43%, list=18%, signal=35%	Lpl/Fgfr1/Fstl1/Ptk2/App/Timp1/Col5a2/Pglyrp1/Ccnd2/S100a4/Col3a1/Spp1
KEGG_HUNTINGTONS_DISEASE	148	-0.417529	-1.63627	0.000948712	0.0178674	0.0148132	1501	tags=21%, list=13%, signal=19%	Ndufa6/Polr2k/Ndufb9/Atp5g3/Htt/Ppid/Ndufb7/Bbc3/Tbpl1/Trp53/Ndufs8/Cox7a2/Cycs/Creb1/Ndufb4/Vdac2/Ndufa4/Casp3/Ndufa10/Cox7b/Slc25a5/Ndufa1/Atp5o/Taf4b/Ndufv2/mt-Atp8/mt-Co1/mt-Co2/mt-Cytb/mt-Atp6/mt-Co3
HALLMARK_ALLOGRAFT_REJECTION	176	-0.388672	-1.55072	0.00115431	0.0195922	0.0162432	1920	tags=34%, list=16%, signal=29%	Eif3d/Cd4/Acvr2a/Fgr/H2-Oa/Nck1/Fas/Ccl2/Ly86/Ifng/Gpr65/Cxcl9/Cd86/Capg/Cd1d1/Aars/Rars/Abce1/Degs1/Ccl4/Cd3g/Gzma/Elf4/Tpd52/Il16/Akt1/Irf8/Gbp2/Eif4g3/Ifnar2/H2-Aa/Eif5a/Ccr2/Cd2/Socs1/Dars/Stat4/H2-Q7/Klrd1/Timp1/Tlr1/Gzmb/Nme1/Prf1/Ccnd2/Irf7/Icam1/Socs5/F2r/Il18rap/Tnf/Ccr5/Cxcr3/Ccnd3/Ptpn6/Il2rb/B2m/Ccl5/Bcl3
HALLMARK_MYC_TARGETS_V2	54	-0.527862	-1.73871	0.00121367	0.0195922	0.0162432	1855	tags=39%, list=16%, signal=33%	Aimp2/Mphosph10/Rabepk/Farsa/Slc29a2/Nolc1/Rcl1/Ppan/Hspe1/Pprc1/Cbx3/Ndufaf4/Dctpp1/Nop2/Bysl/Rrp9/Srm/Tfb2m/Gnl3/Pa2g4/Myc
HALLMARK_TNFA_SIGNALING_VIA_NFKB	183	0.363228	1.47993	0.00143833	0.0216708	0.0179665	704	tags=17%, list=6%, signal=17%	Tnfaip3/Klf6/Sik1/Dusp5/Dusp1/Fos/Ppp1r15a/Irs2/Clcf1/Klf2/Dusp2/Zc3h12a/Sat1/Kdm6b/Per1/Plaur/Nfkbia/Jun/Ier5/Mcl1/Tgif1/Nr4a1/Tnip1/Junb/Dnajb4/Ifngr2/Maff/Nfkb1/Pnrc1/Traf1/Sqstm1/Birc2
KEGG_ALZHEIMERS_DISEASE	137	-0.40985	-1.58622	0.00168136	0.0237492	0.0196896	1501	tags=22%, list=13%, signal=19%	Ndufa6/Ndufb9/Adam17/Atp5g3/App/Ndufb7/Psenen/Ndufs8/Cox7a2/Cycs/Ndufb4/Psen1/Calm1/Ndufa4/Casp3/Calm2/Bid/Ndufa10/Cox7b/Ndufa1/Atp5o/Tnf/Tnfrsf1a/Ndufv2/mt-Atp8/mt-Co1/mt-Co2/mt-Cytb/mt-Atp6/mt-Co3
KEGG_ENDOCYTOSIS	157	0.372867	1.48756	0.00252221	0.0320581	0.0265782	1294	tags=24%, list=11%, signal=21%	Vps37b/Rab11b/Cxcr4/Ap2b1/Cbl/Ldlrap1/Arfgap2/Sh3gl1/Sh3kbp1/Traf6/Ap2m1/Agap2/H2-M3/Grk6/Smap2/Mdm2/Dnm2/H2-D1/Rab11fip4/Sh3glb2/Acap2/Rab11fip2/Nedd4l/Arrb1/Arap2/Igf1r/Vps4a/Ehd1/Arap1/Usp8/Itch/Vps45/Clta/Ap2a2/Pdcd6ip/Pip5k1a/Acap1
KEGG_CARDIAC_MUSCLE_CONTRACTION	52	-0.530425	-1.73005	0.0025533	0.0320581	0.0265782	200	tags=10%, list=2%, signal=9%	Cox7b/mt-Co1/mt-Co2/mt-Cytb/mt-Co3
KEGG_PRION_DISEASES	29	-0.596119	-1.71419	0.00303432	0.0360094	0.0298541	440	tags=17%, list=4%, signal=17%	Stip1/Fyn/Hspa1a/Egr1/Ccl5
KEGG_CYTOKINE_CYTOKINE_RECEPTOR_INTERACTION	154	-0.39025	-1.53734	0.00318667	0.0360094	0.0298541	2409	tags=26%, list=20%, signal=21%	Tnfrsf4/Acvr2a/Fas/Ccl2/Vegfd/Tnfsf14/Cxcl14/Ifng/Csf1r/Cxcl9/Acvrl1/Lta/Ccl4/Pdgfb/Il10ra/Il7r/Il10rb/Cxcl10/Bmpr1a/Ifnar1/Tnfsf8/Ifnar2/Xcl1/Flt1/Ccr2/Cd27/Cxcr6/Osm/Cxcr5/Tnfrsf10b/Tnfsf10/Il18r1/Il18rap/Tnf/Ccr5/Cxcr3/Il15ra/Il2rb/Tnfrsf1a/Ccl5
KEGG_LONG_TERM_DEPRESSION	48	0.497882	1.64731	0.00343836	0.0370033	0.0306781	1038	tags=23%, list=9%, signal=21%	Prkcb/Gna13/Itpr2/Raf1/Ppp2r1a/Gnai2/Plcb2/Map2k1/Ppp2ca/Igf1r/Ppp2r1b
HALLMARK_MYOGENESIS	134	-0.398355	-1.54113	0.00387188	0.0397748	0.0329759	1289	tags=16%, list=11%, signal=15%	Eno3/App/Pdlim7/Sirt2/Bhlhe40/Myo1c/Kifc3/Wwtr1/Des/Igfbp7/Stc2/Cd36/Bag1/Scd2/Clu/Itgb1/Dapk2/Ablim1/Col3a1/Sparc/Gadd45b/Col1a1
HALLMARK_HYPOXIA	164	0.356703	1.43171	0.00553449	0.0543824	0.0450864	1165	tags=18%, list=10%, signal=17%	Tnfaip3/Klf6/Dusp1/Fos/Myh9/Ppp1r15a/Irs2/Cxcr4/Pim1/Plaur/Jun/Foxo3/Ext1/Hspa5/Ccng2/Ets1/Maff/Kdm3a/Cited2/Pnrc1/Pdk1/Prdx5/Nedd4l/Mxi1/Rora/Nfil3/Ilvbl/Cdkn1b/Vhl/Pfkfb3
KEGG_INOSITOL_PHOSPHATE_METABOLISM	48	0.477717	1.58059	0.00713976	0.0659351	0.0546644	1608	tags=27%, list=13%, signal=24%	Itpkb/Pip4k2a/Pik3cd/Plcb2/Inpp5b/Inpp4a/Cdipt/Inpp4b/Impa1/Pip5k1a/Plcg1/Isyna1/Ippk
KEGG_P53_SIGNALING_PATHWAY	60	-0.467301	-1.56771	0.00758546	0.0659351	0.0546644	1217	tags=28%, list=10%, signal=26%	Bbc3/Trp53/Cycs/Ccng1/Cop1/Ccne1/Atr/Casp3/Tnfrsf10b/Thbs1/Pten/Bid/Ccnd2/Cd82/Ccnd3/Gadd45g/Gadd45b
KEGG_PROTEASOME	41	-0.525137	-1.63875	0.00758546	0.0659351	0.0546644	2217	tags=59%, list=19%, signal=48%	Psmd12/Psma2/Psmd1/Psmd6/Ifng/Psmd13/Psme1/Psma1/Psmd7/Psmc1/Psmc4/Psmb8/Psmd8/Psma3/Psma7/Psmb3/Psmb6/Psmd2/Psmc2/Psma5/Psma4/Psmc6/Psme3/Pomp
HALLMARK_INFLAMMATORY_RESPONSE	161	-0.363321	-1.43159	0.010875	0.0910275	0.0754676	2009	tags=25%, list=17%, signal=21%	Btg2/Nmi/Aqp9/Cd69/Cxcl9/Lamp3/Ptger2/Gnai3/Lta/Mxd1/Irf1/Il10ra/Il7r/Cxcl10/Msr1/Ifnar1/Slc31a2/Rhog/F3/Psen1/Cxcr6/Eif2ak2/Timp1/Osm/Tlr1/Tnfsf10/Cd48/Irf7/Icam1/Il18r1/Mmp14/Il18rap/Cd82/Bst2/Il15ra/Il2rb/Rtp4/Ly6e/Myc/Ccl5

## Sheet: CD8+ memory T Her2 vs aCD4Her2
CD8+ memory T, aCD4+Her2+IAV vs. Her2+IAV, 15dpi
ID	setSize	enrichmentScore	NES	pvalue	p.adjust	qvalues	rank	leading_edge	core_enrichment
HALLMARK_INTERFERON_GAMMA_RESPONSE	188	0.577121	2.32584	4.40569e-15	1.00009e-12	8.95051e-13	1377	tags=41%, list=11%, signal=37%	Socs3/Ly6e/Gbp4/Stat1/Rtp4/Rnf213/Gbp9/Xaf1/Socs1/Parp14/Xcl1/Pml/Ogfr/Usp18/H2-Q7/Samd9l/Tap1/Isg20/Oas3/Epsti1/Psmb8/Ccl5/Isg15/Zbp1/Lgals3bp/Slamf7/Il2rb/Ptpn6/Irf9/Nampt/Klrk1/Psmb10/Lcp2/Irf7/Ifit1bl1/Ifnar2/Nod1/Bpgm/Ifit3/Psma2/Lysmd2/Icam1/Stat3/Cdkn1a/Ifi27/Gbp8/Irf4/Hif1a/Nlrc5/Bst2/Dhx58/Vamp8/Irf1/Helz2/Mvp/Tnfsf10/Cd38/Cd74/Irf8/Il15ra/Ifi35/Tdrd7/Ncoa3/Mthfd2/Psmb9/Ripk2/Trafd1/Casp…
HALLMARK_ALLOGRAFT_REJECTION	176	0.527646	2.1054	2.76598e-10	3.13938e-08	2.80965e-08	1477	tags=30%, list=12%, signal=26%	Gzmb/Cxcr3/Gbp2/Stat1/Bcl3/Socs1/Il12rb1/Ncf4/H2-Q7/Eif5a/Ctss/Tap1/Eif3d/Ifngr1/Ccl5/F2r/Ccr5/Il2rb/Ptpn6/Ccnd2/Cd96/Psmb10/Itgal/Lcp2/Irf7/Ifnar2/Tnf/Ccnd3/Icam1/Irf4/Hif1a/Ccl4/Itgb2/Ltb/Tlr1/Ptprc/Cd74/Irf8/Il2rg/Ripk2/Map3k7/Ccr2/Cd2/Stat4/H2-Aa/H2-M3/Tapbp/Ifng/Gpr65/Ube2n/Il18rap/Lck
HALLMARK_IL2_STAT5_SIGNALING	187	0.512277	2.06047	9.90375e-10	7.49384e-08	6.70675e-08	1657	tags=32%, list=14%, signal=28%	Hopx/Rgs16/Myc/Eomes/Nfkbiz/Cd44/Socs1/Itgae/Tnfrsf1b/Gadd45b/Prkch/Ifngr1/Tnfrsf9/Ikzf2/Bhlhe40/Abcb1a/Il2rb/Ccnd2/Bcl2/Syngr2/Bcl2l1/Ctsz/Ttc39b/Xbp1/Ccnd3/Mxd1/Irf4/Adam19/Ltb/Ptger2/Mapkapk2/Bmpr2/Col6a1/St3gal4/Tnfsf10/Dennd5a/Irf8/Spp1/Ncoa3/Rora/Furin/Syt11/Dcps/Batf/Gpr65/Praf2/Flt3l/Nrp1/Uck2/Pdcd2l/Eef1akmt1/Myo1c/Maff/Nt5e/Car2/Galm/Ccne1/Casp3/Tlr7/S100a1
HALLMARK_INTERFERON_ALPHA_RESPONSE	94	0.578304	2.10027	7.94363e-08	4.50801e-06	4.03453e-06	2515	tags=56%, list=21%, signal=45%	Ly6e/Gbp2/Rtp4/Parp14/Ogfr/Usp18/H2-Q7/Samd9l/Uba7/Tap1/Isg20/Epsti1/Psmb8/Isg15/Lgals3bp/Irf9/Parp9/Irf7/Ifit3/Ifi27/Bst2/Dhx58/Irf1/Helz2/Cd74/Mov10/Ifi35/Tdrd7/Psmb9/Ripk2/Trafd1/Lamp3/Psme1/H2-M3/Elf1/Trim12c/Oas1a/Cmpk2/Trim14/Adar/Ifih1/Sp110/B2m/Irf2/Nmi/Trim21/Parp12/Ifi30/Pnpt1/Plscr1/Ifitm2/Mvb12a/Ube2l6
HALLMARK_TNFA_SIGNALING_VIA_NFKB	182	0.455734	1.8286	1.4687e-06	6.66789e-05	5.96755e-05	939	tags=27%, list=8%, signal=25%	Socs3/Fosl2/Pmepa1/Nfkb2/Myc/Nr4a1/Bcl3/Cd44/Junb/Egr1/Id2/Nr4a2/Plek/Tap1/Gadd45b/Panx1/Gpr183/Cebpb/Tnfrsf9/Ccl5/Relb/Zfp36/Sgk1/Bhlhe40/Dusp5/Ier2/Nampt/Nr4a3/Tnf/Tank/Ccn1/Nfat5/Klf4/Sik1/Icam1/Cdkn1a/Mxd1/Dram1/Rela/Ccl4/Tiparp/Irf1/Egr3/Pfkfb3/Ccnl1/Plk2/Dennd5a/Rel/Il15ra
HALLMARK_MTORC1_SIGNALING	192	0.442354	1.79139	8.56233e-06	0.000323942	0.000289918	2593	tags=42%, list=21%, signal=33%	Ppa1/Hspa5/Cops5/Mcm2/Slc6a6/Rpn1/Actr2/Sla/Scd2/Bhlhe40/Lta4h/Mcm4/Nampt/Nup205/Nmt1/Slc2a1/Cd9/Got1/Acly/Psma4/Dapp1/Scd1/Xbp1/Hsp90b1/Cdkn1a/Canx/Gsr/Tubg1/Itgb2/Nfyc/Ung/Ldha/Uchl5/Tm7sf2/Sdf2l1/Ctsc/Nupr1/Psmc2/Mthfd2/Cyp51/Aldoa/Idh1/Gmps/Insig1/Stip1/Serpinh1/Atp2a2/Sytl2/Gbe1/Actr3/Rrm2/Elovl6/Ddit4/Cdc25a/Rpa1/Acaca/Psph/Map2k3/Hspa4/Gla/Trib3/Ccng1/Tcea1/Lgmn/M6pr/Pfkl/Psmd13/Ifi30/Ppia…
HALLMARK_INFLAMMATORY_RESPONSE	166	0.415043	1.64554	0.00011	0.00356713	0.00319247	1596	tags=26%, list=13%, signal=23%	Ly6e/Rtp4/Rgs16/Myc/Rgs1/Tnfrsf1b/Kif1b/Gpr183/Cxcr6/Tnfrsf9/Ccl5/Il2rb/Lta/Nampt/Lcp2/Irf7/Pik3r5/Sema4d/Icam1/Cdkn1a/Mxd1/Hif1a/Bst2/Rela/Ptger2/Irf1/Tlr1/Irak2/Tnfsf10/Axl/Il15ra/Fzd5/Ripk2/Lamp3/Tapbp/Atp2a2/Adrm1/Il18rap/Lck/Itga5/Cd82/Gabbr1/Il18
KEGG_PARKINSONS_DISEASE	105	0.472173	1.74642	0.00017442	0.00494916	0.00442934	1205	tags=30%, list=10%, signal=27%	Ndufv2/mt-Atp6/mt-Nd3/mt-Nd4/Uba7/mt-Nd4l/Slc25a5/mt-Co3/mt-Cytb/Ndufs2/mt-Nd1/Ndufb10/Uqcrq/Cox7a2/mt-Nd5/Cox5a/mt-Nd6/Uqcrc2/mt-Co2/Uqcrb/Ube2g1/Ndufa4/Atp5g3/Apaf1/Cox7b/Atp5b/Ndufv3/Atp5a1/mt-Atp8/Ube2l3/Ndufv1
KEGG_CYTOKINE_CYTOKINE_RECEPTOR_INTERACTION	165	0.40993	1.61925	0.000279725	0.00705528	0.00631426	1596	tags=20%, list=13%, signal=18%	Cxcr3/Il12rb1/Xcl1/Tnfrsf1b/Cxcr6/Ifngr1/Tnfrsf9/Ccl5/Ccr5/Il2rb/Lta/Il10rb/Ccl6/Ifnar2/Tnf/Tnfsf14/Tgfbr1/Il21r/Ccl4/Ltb/Relt/Bmpr2/Tnfsf8/Tnfsf10/Il15ra/Il2rg/Ccr2/Ifng/Flt3l/Il18rap/Tnfrsf12a/Tnfrsf10b/Il18
HALLMARK_EPITHELIAL_MESENCHYMAL_TRANSITION	159	0.412245	1.63048	0.000339854	0.00771469	0.0069044	1817	tags=25%, list=15%, signal=21%	Vim/Igfbp4/Itgb1/Pmepa1/Col1a1/Cd44/Sparc/Fn1/Mgp/Id2/Gadd45b/Wipf1/Col1a2/Bgn/Ccn1/Eln/Copa/Acta2/Col3a1/Col4a1/Spp1/Col5a2/Plod3/Serpinh1/Gja1/Sgcb/Col4a2/Tnfrsf12a/Lamc1/Itga5/Fuca1/Nt5e/Dst/Pmp22/Col5a1/Postn/Lox/Timp1/Fbn1
KEGG_OXIDATIVE_PHOSPHORYLATION	113	0.445778	1.67549	0.000433106	0.00893774	0.00799899	1264	tags=27%, list=10%, signal=25%	Ndufv2/Ppa1/mt-Atp6/mt-Nd3/mt-Nd4/mt-Nd4l/mt-Co3/Atp6v1f/mt-Cytb/Ndufs2/mt-Nd1/Ndufb10/Uqcrq/Cox7a2/mt-Nd5/Cox5a/mt-Nd6/Uqcrc2/mt-Co2/Uqcrb/Ndufa4/Atp5g3/Atp6v1a/Cox7b/Atp5b/Ndufv3/Atp5a1/mt-Atp8/Atp5k/Ndufv1/Cox10
KEGG_JAK_STAT_SIGNALING_PATHWAY	98	0.462581	1.68744	0.000516475	0.00976998	0.00874383	1300	tags=26%, list=11%, signal=23%	Socs3/Stat1/Myc/Jak3/Socs1/Il12rb1/Ifngr1/Il2rb/Ptpn6/Ccnd2/Irf9/Il10rb/Bcl2l1/Ifnar2/Pik3r5/Ccnd3/Stat3/Ep300/Il21r/Spry2/Il15ra/Il2rg/Cblb/Stat4/Ifng
KEGG_ANTIGEN_PROCESSING_AND_PRESENTATION	50	0.533189	1.75231	0.000809944	0.0141429	0.0126574	2292	tags=48%, list=19%, signal=39%	Klrc1/H2-Q7/Hspa5/Ctss/Tap1/Lta/Canx/H2-Ab1/Hspa8/Nfyc/Cd74/Nfya/Psme1/H2-Aa/H2-M3/Tapbp/Rfxap/Nfyb/B2m/Creb1/Hspa4/Lgmn/Rfx5/Ifi30
KEGG_NATURAL_KILLER_CELL_MEDIATED_CYTOTOXICITY	93	0.461841	1.66851	0.000921884	0.0149477	0.0133777	2170	tags=35%, list=18%, signal=29%	Gzmb/Ppp3ca/Klrc1/H2-Q7/Ifngr1/Ptpn6/Klrk1/Itgal/Lcp2/Fcer1g/Vav1/Ifnar2/Tnf/Nfat5/Pik3r5/Icam1/Itgb2/Nfatc2/Tnfsf10/Mapk1/Syk/H2-M3/Ifng/Lck/Tnfrsf10b/Shc1/Casp3/Ppp3cc/Ptk2b/Fyn/Sos1/Araf/Pik3r2
KEGG_ECM_RECEPTOR_INTERACTION	63	0.503567	1.71339	0.000999402	0.0151243	0.0135358	1744	tags=25%, list=14%, signal=22%	Itgb1/Col1a1/Cd44/Fn1/Col1a2/Col3a1/Col6a1/Col4a1/Spp1/Col5a2/Sdc3/Col4a2/Lamc1/Itga5/Chad/Col5a1
HALLMARK_E2F_TARGETS	191	0.379242	1.53328	0.00114212	0.0162038	0.0145019	2234	tags=33%, list=18%, signal=27%	Myc/Mcm2/Tra2b/Hells/Atad2/Slbp/Mcm4/Nup205/Tmpo/Rfc1/Tcf19/Mki67/Dek/Rfc3/Zw10/Cdkn1a/Cdk4/Nudt21/Tubg1/Ctps/Ncapd2/Ilf3/Ung/Stmn1/Pcna/Eif2s1/Nup107/Rpa2/Ppp1r8/Mthfd2/Dclre1b/Lmnb1/Ranbp1/Nolc1/Dnmt1/Rrm2/Ccne1/Smc1a/Cbx5/Top2a/Cdc20/Ran/Tipin/Jpt1/Rbbp7/Cdc25a/Ubr7/Rpa1/Pds5b/Syncrip/Mre11a/Tbrg4/Wee1/Dck/Dscc1/Psmc3ip/Naa38/Ing3/Donson/Cdk1/Ezh2/Pold3/Ccp110
HALLMARK_MYC_TARGETS_V1	181	0.380055	1.51876	0.00167661	0.0223877	0.0200363	2336	tags=34%, list=19%, signal=28%	Myc/Snrpd1/Cops5/Mcm2/Tra2b/Tcp1/Psma1/Phb2/Eif3d/Mcm4/Hnrnpa2b1/Psma4/Psma2/Dek/Cox5a/Tfdp1/Cdk4/Canx/Trim28/Cct5/Hdgf/Ube2e1/Ctps/Snrpd3/Nop16/Snrpa1/Ncbp1/Aimp2/Impdh2/Pcna/Ldha/Eif4a1/Eif2s1/Lsm2/Cct3/Psmd8/Cad/Ube2l3/Pcbp1/Psmd7/Prdx3/Kars/Ranbp1/Nolc1/Apex1/Fam120a/Uba2/Nhp2/Cdc20/Ran/Srsf7/Eif1ax/Vbp1/Snrpa/Psmb2/Syncrip/Serbp1/Eef1b2/Eif4e/Eif4g2/Ppia/Eif2s2
KEGG_PROTEASOME	41	0.542418	1.72748	0.0017806	0.0224553	0.0200968	2277	tags=54%, list=19%, signal=44%	Pomp/Psma1/Psmb8/Psmd2/Psmb10/Psma4/Psma2/Psmc2/Psmb9/Psmd8/Psmd6/Psme1/Sem1/Ifng/Psmd7/Psmc5/Psmb1/Psma5/Psmb2/Psmd4/Psmd11/Psmd13
HALLMARK_ANGIOGENESIS	29	0.59529	1.73355	0.00256846	0.0306863	0.0274633	1812	tags=38%, list=15%, signal=32%	Pglyrp1/Ccnd2/Col3a1/Spp1/Col5a2/Lrpap1/Nrp1/S100a4/Lpl/Postn/Timp1
HALLMARK_MYOGENESIS	135	0.399585	1.5472	0.00271246	0.0307865	0.0275529	807	tags=12%, list=7%, signal=11%	Itgb1/Col1a1/Sparc/Stc2/Psen2/Ablim1/Gadd45b/Dapk2/Scd2/Bhlhe40/Syngr2/Igfbp7/Scd1/Cdkn1a/Clu/Col3a1
HALLMARK_IL6_JAK_STAT3_SIGNALING	76	0.460698	1.59841	0.00337992	0.0365353	0.032698	1509	tags=30%, list=12%, signal=27%	Socs3/Stat1/Cd44/Socs1/Il12rb1/Tnfrsf1b/Ifngr1/Irf9/Il10rb/Cd9/Tnf/Pik3r5/Stat3/Bak1/Ltb/Irf1/Cd38/Il15ra/Il2rg/Ptpn2/Hax1/Stam2/Tnfrsf12a
KEGG_ALZHEIMERS_DISEASE	138	0.376724	1.4589	0.00546268	0.056365	0.0504449	1735	tags=28%, list=14%, signal=24%	Ndufv2/Ppp3ca/mt-Atp6/Psen2/Capn2/Calm2/mt-Co3/mt-Cytb/Ndufs2/Ndufb10/Adam17/Uqcrq/Tnf/Cox7a2/Itpr1/Cox5a/Uqcrc2/mt-Co2/Uqcrb/Ndufa4/Atp5g3/Apaf1/Cox7b/Mapk1/Atp5b/Ndufv3/Atp5a1/Apoe/mt-Atp8/Calm1/Ndufv1/Atp2a2/Atp5e/Casp3/Adam10/Ppp3cc/Ndufb8/Lpl
KEGG_BLADDER_CANCER	37	0.554306	1.71175	0.00590269	0.058257	0.0521381	895	tags=24%, list=7%, signal=23%	Erbb2/Myc/Dapk2/Cdh1/Rassf1/Cdkn1a/Cdk4/E2f2/Mapk1
