# Supplementary material for: Respiratory viral infections awaken metastatic breast cancer cells in lungs
Source: Nature. 2025 Jul 30;645(8080):496–506. doi: 10.1038/s41586-025-09332-0 (PMC12422975; doi:10.1038/s41586-025-09332-0)
Supplement: Supplementary file 7 — Source Data Fig. 1 [file 41586_2025_9332_MOESM7_ESM.xlsx]

## Sheet: Figure 1C
Days post Infection	PBS	PBS	PBS	PBS			3	3	3	3			6	6	6	6			9	9	9	9			15	15	15				28	28	28	28			60	60	60	60
Number of Neu+ cells	9	3	5	3			106	110	28	147			420	435	464	422			510	631	765	845			9950	10111	8696				7558	11419	12127	10823			7014	8923	9148	7285

## Sheet: Figure 1D
	PBS	PBS	PBS		9 mo_dpi	9 mo_dpi	9 mo_dpi	9 mo_dpi	9 mo_dpi
Her2 counts per field	1.4	5.2	10.7		120.167	137.667	146.429	165.25	202.5

## Sheet: Figure 1E
MMTV-Her2(C57BL/6)
	PBS					IAV 15-dpi
Her2+ cells per field	4	1.86	1.8	1		114	120	111

## Sheet: Figure 1F
MMTV-Pymt
	PBS								IAV
Number of Micro-mets	6	2	5	0	2	3	6		8	8	14	26	9	9	8

## Sheet: Figure 1G
EO771
	PBS					IAV
Log2 Fold change in tumor area	0.616161	-1.09753	-0.383218	0.302808	6.43363	5.76829	3.35171	3.01675
	PBS				IAV
fold change in number of lessions	0.923077	1.07692	0.588235	1.41176	2.61538	6.92308	9.05882	4.70588
