# Supplementary material for: Respiratory viral infections awaken metastatic breast cancer cells in lungs
Source: Nature. 2025 Jul 30;645(8080):496–506. doi: 10.1038/s41586-025-09332-0 (PMC12422975; doi:10.1038/s41586-025-09332-0)
Supplement: Supplementary file 8 — Source Data Fig. 2 [file 41586_2025_9332_MOESM8_ESM.xlsx]

## Sheet: Figure 2B
1
dpi	PBS						3						6						9						15						28						60
%Her2+ Ki67+/total Her2	0	0	6	0			15.15	22.22	60.71	33.33			45.45	24.39	60.6	58.1			58.46	80.2	78	68.45			10.05	7.35	11.9				3.8	4.37	1.1	3.2			1.45	1.2	1.6	1.3
2
dpi	PBS				3				6				9				15				28				60
Total Her2+ Ki67+	1	0	0	0	16	24	17	49	191	106	281	245	298	506	597	578	1000	743	1035		287	499	133	346	102	107	146	95
3
9 dpi PBS Vs IAV	PBS				IAV
% Her2+ edu+ / Total Her2	0	0	0		78.9	81.4	61.2

## Sheet: Figure 2C
dpi	PBS				3				6				9				15				28				60
% Her2+VIM+/Total Her2	100	100	96	100	96.8	98.7	100		90.6	88.3	83.2		45	61	55	40	1.12	1.37	2.25		35.4	3.3	14		5.8	20.4	11.4	20.1

## Sheet: Figure 2D
dpi	PBS				3				6				9				15				28				60
% Her2+EPCAM+/Total Her2	0	0	0	0	75	50	63		18	35	27		14	57	16		12	18	26		13	19	24		18	15	21
