# Supplementary material for: Respiratory viral infections awaken metastatic breast cancer cells in lungs
Source: Nature. 2025 Jul 30;645(8080):496–506. doi: 10.1038/s41586-025-09332-0 (PMC12422975; doi:10.1038/s41586-025-09332-0)
Supplement: Supplementary file 9 — Source Data Fig. 3 [file 41586_2025_9332_MOESM9_ESM.xlsx]

## Sheet: Figure 3B
IL6KO 9 dpi
Treatment		PBS				PBS				IAV				IAV
	Neu-WT				Il6-/-				Neu-WT				Il6-/-
Her2 cells per_field	2.25	0.75	1.25	1	2.56757	3.02703	3.16129	3.55	50.5	51	37.5	42	26	23.2	8	12.1111

## Sheet: Figure 3C
IL6KO 28 dpi
Treatment		PBS				PBS				IAV					IAV
	Neu-WT				Il6-/-				Neu-WT				Il6-/-
Her2 cells per_field	2.25	0.75	1.25	1	2.56757	3.02703	3.16129	3.55	417.75	545.25	538.5	656.5	187.5	95	200.375	93.625	75.75

## Sheet: Figure3D
IL6KO 9 dpi
Treatment		PBS				PBS				IAV				IAV
	Neu-WT				Il6-/-				Neu-WT				Il6-/-
% Her2+Ki67+/TotalHer2+	1	0	2	0	1.05263	0.892857	0	1	65.9	80.2	79	68.45	2.69231	8.18966	13.75	1.83486

## Sheet: Figure3E
IL6KO 9 dpi
Treatment		PBS				PBS				IAV				IAV
	Neu-WT				Il6-/-				Neu-WT				Il6-/-
%Her2+Vim+/Total Her2+	100	99	98		96	97	100		69	44	55	53	94	81	88	92

## Sheet: Figure 3F
IL6KO 3 dpi
Treatment		PBS				PBS				IAV				IAV
	Neu-WT				IL6KO				Neu-WT				IL6KO
% Her2+EPCAM+/Total Her2+	0	0	0		0	0	0		79	56	73	64	0	0	12.5	0

## Sheet: Figure 3G
Mammpsphere size
72 hrs post treatment
	CTRL(pbs)					IL6
Average size per well (Pixels ^2)	622.66	635.8	475.65	511.89	654.26	867.66	837.77	694.8	1252.9	798.6
