# Supplementary material for: Respiratory viral infections awaken metastatic breast cancer cells in lungs
Source: Nature. 2025 Jul 30;645(8080):496–506. doi: 10.1038/s41586-025-09332-0 (PMC12422975; doi:10.1038/s41586-025-09332-0)
Supplement: Supplementary file 10 — Source Data Fig. 4 [file 41586_2025_9332_MOESM10_ESM.xlsx]

## Sheet: Figure 4D
CD4 depletion
28 dpi						IAV				IAV				IAV
Treatment	PBS				IgG				d-1 αCD4				10 dpi αCD4
Her2+ cells per field	3	2	1.3	1	417.75	545.25	538.5	656.5	6.75	15.25	20.25	13	292.25	286.25	156.6	190.25

## Sheet: Figure 4E
CD4 CD8 depletion
28 dpi					IAV
Treatment	PBS				IgG				αCD8				αCD4				αCD4 αCD8
Her2+ cells per field	1.75	0.5	1.25	1	417.75	545.25	538.5	656.5	518	1713	1564		6.75	15.25	20.25	13	206.5	100	98.75	101.67

## Sheet: Figure 4I
IFN gamma concentrations (pg/ml)
	IAV+IgG	IAV+ aCD4
	0.27944	1.49744
	0.28544	0.36944
	0.13444	1.05344
	0.28144

## Sheet: Figure 4J
Her2 cell killing assay
	IAV	IAV+a-CD4
% her2+ cell killing	4.7	52.4
	0	64.3
	4.7	52.4
