# Supplementary material for: Respiratory viral infections awaken metastatic breast cancer cells in lungs
Source: Nature. 2025 Jul 30;645(8080):496–506. doi: 10.1038/s41586-025-09332-0 (PMC12422975; doi:10.1038/s41586-025-09332-0)
Supplement: Supplementary file 11 — Source Data Fig. 5 [file 41586_2025_9332_MOESM11_ESM.xlsx]

## Sheet: Figure 5A
MA10 infections
28 dpi	Treatment
	PBS	MA10
Her2 cells per field	5.88889	56.75
	1.33333	48.25
	1.8	15.2
	0.2	76.875
	2.6	76.8889
	4.125	131
	4.75

## Sheet: Figure 5B
1
Treatment		pbs				MA10				MA10
dpi	PBS				3 dpi				9 dpi
Her2+ cells per field	0	0.142857	0.142857		1.5	2.125	2		6.71429	5.83333	25.8333	9.33333
2
Treatment		pbs				MA10				MA10
dpi	PBS				3 dpi				9 dpi
Her2+Ki67+ cells	0	0	0		7	10	12		25	21	91	32

## Sheet: Figure 5C
IL6KO
1
9dpi
treatment	MA10
	WT				IL6KO
Her2+ cells Per field	17	20.1	22	28.8	14.4	15.3	12	9
2
9dpi
treatment	MA10
	WT				IL6KO
Percent Her2+Ki67+	70	51	55	56	6	15	13	21
