# Supplementary material for: Respiratory viral infections awaken metastatic breast cancer cells in lungs
Source: Nature. 2025 Jul 30;645(8080):496–506. doi: 10.1038/s41586-025-09332-0 (PMC12422975; doi:10.1038/s41586-025-09332-0)
Supplement: Supplementary file 12 — Source Data Extended Data Fig. 1 [file 41586_2025_9332_MOESM12_ESM.xlsx]

## Sheet: EDF1A
	days		WT+PBS												Her2+PBS												WT+IAV												Her2+IAV
% weight Change	0		100	100	100										100	100	100										100	100	100	100	100	100	100	100	100	100	100	100	100	100	100	100	100	100	100	100	100	100	100
	3		100.49	104.41	100.87										103.86	104.83	104.93										101.81	95.36	100.81	103.47	105.16	97.96	102.99	100.84	98.76	102.98	98.2	98.6	98.55	101.5	97.52	99.5	94.69	98.8	103.85	97.54	100	100.51	99.47
	6		103.52	103.48											109.18	109.87											89.19	105.16	95.92	101.49	97.47	97.1	100.85	94.24	91.59				101	91.3	96.41	102.99	95.07	96.45	98.99	97.35	104.84
	9		106.61	103.48											111.59	109.42											100	79.32	90.04	94.04	81.65	78.04							92.74	81.77	88.83	98.99	83.07	101.08
	15		105.65												104.93												101.7	88.13	94.39										103.03	91.01	101.61
[truncated: 1 more columns]

## Sheet: EDF1B
BAL
Cell counts	PBS			IAV 3dpi			IAV 6dpi			IAV 9dpi			IAV 15dpi
WT	44000	105600	60000	428000	782000	424800	864000	1406000	871200	1280000	2547429	2803200	403200	1083429	507429
Her2	64800	104571	27000	500000	444000	151200	369000	1290000	1408800	2107500	2655000	3645000	1192000	992000	1856571

## Sheet: EDF1C
		PBS			IAV 3dpi			IAV 6dpi			IAV 9dpi			IAV 15dpi
IAV RNA Copies(log10)	WT	0	0	0	9.33168	9.20444	9.44836	10.0681	9.73284	9.8333	6.93223	7.61471	6.4625	4.97693	5.20479	5.06453
IAV RNA Copies(log10)	Her2	0	0	0	8.66321	9.14467	8.86438	9.54668	9.39197	9.74601	7.85349	6.77969	6.39165	4.62266	5.28657	4.70305

## Sheet: EDF1F
9 dpi
Treatment	PBS					IAV
% of ducts with Ki67+	11.7	12.5	3	10.8		5.5	13	15	4.4

## Sheet: EDF1G
Cycle thresholds
9dpi
treatment	PBS			IAV
Ct	30.84	32.31		32.08	31.77	31.74

## Sheet: EDF1I
1
(2x10^5) EO771 cells
Treatment	PBS				IAV
Number of Ki67 tumor cells	501	539			3634	6186
2
(1x10^6) EO771 cells
Treatment	PBS				IAV
Number of Ki67 tumor cells	171	26			3288	2141
