# Supplementary material for: Respiratory viral infections awaken metastatic breast cancer cells in lungs
Source: Nature. 2025 Jul 30;645(8080):496–506. doi: 10.1038/s41586-025-09332-0 (PMC12422975; doi:10.1038/s41586-025-09332-0)
Supplement: Supplementary file 13 — Source Data Extended Data Fig. 2 [file 41586_2025_9332_MOESM13_ESM.xlsx]

## Sheet: EDF2E
IL-6 Concentration
		PBS			IAV 3dpi			IAV 6dpi			IAV 9dpi			IAV 15dpi
Concentration (pg/ml)	WT	2.41463	0.179746	0	289.286	223.49	662.609	2677.06	1267.81	1101.55	555.891	1113.61	571.517	1.94583	7.34474	5.11039
Concentration (pg/ml)	Her2	0.536875	0	0.898398	189.32	186.079	90.2394	1344.29	772.188	1460.68	1111.64	711.561	488.723	4.31911	5.91271	7.18408

## Sheet: EDF2F
IL-1 beta Concentration
		PBS			IAV 3dpi			IAV 6dpi			IAV 9dpi			IAV 15dpi
Concentration (pg/ml)	WT	0.456618	0.372086	0.234031	11.9838	9.98356	18.5501	16.7271	17.5661	9.43859	5.97973	8.74708	5.84364	0.407309	0.402817	0.420675
Concentration (pg/ml)	Her2	1.04762	0.681029	0.265067	31.9575	9.9407	5.6512	11.4605	11.3845	11.1467	11.5651	8.55808	5.86714	0.349577	0.273832	0.447455

## Sheet: EDF2G
IL-6 Concentration
MTECs 24hrs post IAV
	PBS	IAV
Concentration IL6 (pg/ml)	1	164.7
	19.4	259.8
	38.6	137.6
