# Supplementary material for: Respiratory viral infections awaken metastatic breast cancer cells in lungs
Source: Nature. 2025 Jul 30;645(8080):496–506. doi: 10.1038/s41586-025-09332-0 (PMC12422975; doi:10.1038/s41586-025-09332-0)
Supplement: Supplementary file 14 — Source Data Extended Data Fig. 3 [file 41586_2025_9332_MOESM14_ESM.xlsx]

## Sheet: EDF3A
Days to tumor max size
	DOB	DOD
			IL6KO MMTV-Neu	MMTV-Neu
	27-Nov-2022	31-Jul-2023	1
	5-Dec-2022	27-Jul-2023	1
	14-Nov-2022	27-Jul-2023	1
	10-Jul-2022	23-May-2023	1
	11-Sep-2022	23-May-2023		1
	28-Oct-2022	13-Jun-2023		1
	15-Nov-2022	13-Jun-2023		1
	1-Jan-2024	25-Oct-2024		1

## Sheet: ED34B
Treatment			PBS						PBS						IAV						IAV
MMTV-PyMT (WT or IL6KO)	WT						Il6-/-						WT						Il6-/-
Number of Ki67+ small lessions	5	1	0	10			1	3	4				28	49	28				14	3	7

## Sheet: EDF3C
Treatment				PBS						PBS								IAV						IAV
MMTV-PyMT (WT or IL6KO)	WT							Il6-/-							WT							IL6-/-
Number of Micromets	6	2	5	0	2	3	6	3	4	5	2				8	8	14	26	9	9	8	1	3	2	3

## Sheet: EDF3D
	WT+EO771				IL6KO+EO771
% of tumor area	1.03603	1.21934	2.82852		0.618345	0.228348	0.599339	0.260201

## Sheet: EDF3E
	WT+EO771				IL6KO+EO771
Number of Lesions	20	26	22		8	5	4	8

## Sheet: EDF3F
Size of Mammospheres per well
72hrs post treatment
	CTRL					IL6
	Well1	Well 2	Well 3	Well 4	Well 5	Well1	Well 2	Well 3	Well 4	Well 5
Size in pixels^2	1553.5	1468	1599.3	488.41	1744.1	3023	1515	2434.5	3566.4	3368.7
	349.75	1426	456.83	444.16	1255.2	471	865.83	559.24	977.5	640
	365.5	1431.8	449.67	767.5	399.08	351	983.33	292	2431.8	1786.5
	236	397.83	422.5	646.08	485	2224.7	3707.2	406.5	2677.6	817.75
	616.75	736	276.25	350.58	1345.5	640	612.33	693.17	1389.5	483.25
	2832	690	401	294.75	258	1323.6	1778.1	640	701.99	485.96
	323	521.5	421.82	334.75	397	805.91	541.25	640	3293.1	774.58
	687.5	386.42	351	221.75	321	1631.5	292	1217.8	801.25	534.21
	381.75	521.33	396.33	608.83	285	267.25	307.25	528.08	987.25	603
	320.5	442.08	1218.1	456.5	1764.2	311	461.08	311	2245.8	520.58
	133.5	703	871.75	173	981.75	137	368.75	583.5	913.99	616.75
	417.25	458	456.25	351	574.75	237	580	489	491.25	776.99
	326.5	149	481.5	331	395.5	971	853.75	504.5	636.25	848.75
	199	638.83	418.5	555.25	1039.8	640	354.5	527.91	1403.3	820
	126	178.5	276.5	657.16	480.5	1808.3	251.5	2055.5	588.57	640
	169	181	358.5	355.5	833.65	581.25	2029.4	916.25	826.82	441.17
	3409	292	258	391.33	310	1175.8	997.67	792.75	2351.3	355.5
	901.49	1660.7	409	451.25	265.25	977.08	1081	476.84	786.99	526.25
	336.5	396.33	554	474.33	826.16	333	550.33	1366.6	683	324.58
	331	781.49	338	530	469.08	1773.2	547.66	899.25	710.99	242.5
	353.24	504.33	411	436	292	1869.8	383	559.24	505.33	440.66
	415.58	826.58	303	424.75	439.23	343	411	385.41	862	315.25
	488.5	551.08	477	224.83	304.5	161	420	572	369.33	744.16
	1083.8	837.75	276.5	427.75	236	203	214.58	381.91	284	2400.5
	640	708.83	184	328.25		388.84		380.5	170.5	777.74
	359.75	1220.7	145.5	357.83		256		1007	400.38	659
	876.75	362	237	624.83		207		342.5	292	1050.8
	640	1003.2	810	1455.7		1183.2		516.5	3201.8	1064.8
	391.16	1455.1	910.75	1162.5				767	3877	364.25
	405	451.75	808.25	394.33				381.75	4332.9	1619.8
	426.58	351	369.5	518.8				292	2383.1	839.83
	471	496.33	517.83	1875.7				355.75	746	512.16
	414.32	288	236.5	240				424	973.16	489.32
	351	291.5	737.49	204.75				367.57	613.08	267.25
	1685.8	307.5	410.5	360.83				357.33	688
	574.58	287.25	226	926.5				414.08	392
	296.25	122	708.33	274.25				1271	371
	166.75		1740.2	331				3164	524.24
	228.25		715.42					2735.8	498.58
			311					1198	166.75
			319					783.5
			701.5					755.5
			522.75					1074.8
			625.5					767.25
			423.83					519.41
			401					371
			351					414.25
			513.66					483.83
			617.16					338.91
			351					709
			861.66					471.5
			311					689.62
			334.25					385.66
			338.91					355.5
			267.5					347.5
			126					268.83
			232					459
			303.75					292
			441					200
			264.5					195.75
			241.5					292
			208.5
			334
			400

## Sheet: EDF3G
Size of EO771 organoids per well
72hrs after treatment	CTRL				IL6
	Well1	Well 2	Well 3	Well 4	Well1	Well 2	Well 3	Well 4
size of organoids pixels^2	331.118	373.389	420.356	19066.3	1049.72	206.655	1664.98	28546.6
	389.827	469.671	324.073	220.746	340.512	568.302	457.93	474.368
	6838.42	371.04	331.118	587.089	589.438	25693.4	333.467	295.893
	988.658	216.049	2710	274.758	27233.9	201.959	1709.6	10166
	1063.81	627.011	1084.94	15081.1	1864.6	1364.39	265.364	1115.47
	486.11	263.016	33238.6	2996.5	260.668	1319.78	864.195	601.179
	220.746	378.085	368.692	622.315	333.467	627.011	1042.67	29100.8
	255.971	211.352	2641.9	516.639	274.758	5741.73	14388.4	5591.44
	267.713	216.049	544.819	866.544	1463.03	1521.73	9156.24	1369.09
	10368	274.758	10252.9	1782.4	1110.77	1524.08	227.791	225.442
	511.942	378.085	1526.43	14961.4	24934.9	12345.3	16830.7	37230.9
	2559.71	460.278	206.655	1913.91	744.429	655.192	1502.95	1002.75
	5267.36	2820.38	230.139	565.954	375.737	472.02	1272.81	2160.49
	15344.2	246.577	251.274	319.377	770.261	6474.42	13733.2	652.843
	356.95	255.971	270.061	2566.75	16598.2	1939.74	206.655	10487.8
	446.188	237.184	340.512	676.327	655.192	218.397	944.04	12765.7
	24523.9	1448.94	216.049	1272.81	201.959	22992.8	843.06	420.356
		206.655	295.893	1317.43	220.746	375.737	305.286	2524.48
		342.86	206.655	403.917	225.442	4771.86	361.647	927.601
		277.106	758.519	317.028	211.352	23009.2	349.905	382.782
		260.668	335.815	1613.32	7068.56	317.028	25799.1	441.491
		251.274	258.319	230.139	453.233	356.95	713.901	352.254
		300.59	232.487	2430.55	218.397	1286.9	263.016	340.512
		265.364	540.122	511.942	2630.16	17579.8	5079.5	201.959
		533.077	418.008	216.049	61656.1	399.221	2630.16	1239.93
		638.753	239.532	223.094	2865	8057.21	1533.48	2926.05
		547.167	317.028	2583.19	220.746	1329.17	833.667	9531.98
		410.962	474.368	591.786	537.774	1277.51	4440.74	798.441
		425.053	204.307	516.639	288.848	2421.16	1643.85	918.208
		272.409	216.049	1340.91	44813.7	24479.3	981.613	542.47
		206.655	263.016	338.163	7599.28	1282.2	10398.5	361.647
		244.229	751.474	821.925	359.299	1479.46	885.331	1009.79
		225.442	453.233	1146	603.528	455.581	3595.34	3445.04
		399.221	204.307	49691.2	2003.15	27839.8	8393.03	1467.72
		204.307	237.184	321.725	284.151	368.692	312.331	291.196
		277.106	415.659	17399	223.094	814.88	915.859	403.917
		24035.4	340.512	4640.35	331.118	666.933	373.389	265.364
		2230.94	248.926	558.909	725.642	20851.1	321.725	52812.2
		244.229	265.364	248.926	12756.3	455.581	211.352	255.971
		704.507	319.377	328.77	4760.12	1268.11	798.441	12995.8
		52960.1	295.893	3423.91	511.942	1164.79	218.397	333.467
		216.049	260.668	201.959	21078.9	279.454	622.315	540.122
		244.229	206.655	331.118	1232.89	11305	460.278	11957.8
		934.646	246.577	24540.3	429.749	371.04	298.241	385.131
		29932.2	23887.5	213.7	26651.5	17121.9	286.5	305.286
		279.454	880.634	34316.5	1737.78	26280.5	265.364	2132.31
		241.881	270.061	2799.24	1333.87	270.061	493.155	220.746
		230.139	251.274	1648.55	340.512	223.094	241.881	14663.1
		66005.3	241.881	54251.7	2169.88	394.524	469.671	450.885
		479.065	220.746	502.548	622.315	288.848	260.668	47603.5
		3325.27	577.696	361.647	9907.72	619.966	272.409	1625.06
		239.532	23208.8	565.954	561.257	209.004	443.839	828.97
		462.626	991.007	11079.5	2193.37	40722.9	260.668	333.467
		894.724	375.737	798.441	443.839	335.815	225.442	239.532
		21332.5	234.836	7531.18	295.893	490.807	1798.84	204.307
		2334.27	1115.47		49416.5	8820.43	2134.66	223.094
		1512.34	216.049		629.36	21931.3	16530.1	260.668
		507.245	251.274		467.323	11676	1524.08	20745.4
		1138.95	540.122		258.319	307.635	331.118	270.061
		1129.56	218.397		455.581	634.056	5683.02	610.573
		232.487	335.815		23375.5	15121.1	12206.8	16912.9
		504.897	897.072		295.893	1019.19	753.823	420.356
		1848.16	565.954		223.094	1030.93	2855.6	537.774
		1521.73	1437.19		335.815	735.036	206.655	2193.37
		450.885	1157.74		227.791	314.68	514.29	32729.1
		1146	418.008		239.532	420.356	368.692	1982.01
		29168.9	260.668		481.413	17457.7	1455.98	744.429
		1035.62	7444.29		3224.29	507.245	429.749	34079.4
		6004.75	4555.81		244.229	732.687	1622.71	213.7
		211.352	1937.39		288.848	638.753	4290.45	1552.26
		2233.29	636.405		467.323	1084.94	981.613	380.434
		7639.21	2308.43		17084.3	1225.84	554.212	220.746
		305.286	340.512		1324.47	5034.88	697.462	255.971
		904.117	16382.1		1653.24	1148.35	373.389	378.085
		2000.8	9611.83		483.762	45198.8	12082.3	227.791
		7982.07	317.028		9005.95	718.597	216.049	209.004
		55179.3	4868.14		1221.15	1413.71	629.36	43183.9
		2028.98	382.782		2951.89	887.679	2592.59	523.684
		4912.76	338.163		14087.8	824.273		1662.64
		2256.77			7030.98	227.791		10689.7
		6270.11			326.422	645.798		4778.91
		60136.7			12932.4	1190.62		864.195
		878.286			4487.71	6284.2		577.696
		3581.24			248.926	18695.3		1559.31
		366.344			230.139	403.917		784.351
		263.016			814.88	13939.8		648.147
		4889.28			396.872	772.609		15548.5
		1319.78			17584.5	892.376		274.758
		1458.33				218.397		10039.2
		12563.7				523.684		403.917
		2801.59				307.635		906.466
		619.966				16147.3		204.307
		401.569				220.746		528.38
		206.655				561.257		1157.74
		2108.82				502.548		32524.7
		246.577				770.261		929.949
		307.635				791.396		812.532
		32165.4				3971.07		1277.51
		281.803				866.544
		211.352				40290.8
		13416.2				1049.72
		394.524				495.503
		441.491				561.257
		258.319				617.618
		263.016				533.077
		8122.97				962.826
		817.228				230.139
		1009.79				770.261
		770.261				25282.4
						69098.1
						1216.45
						962.826
						216.049
						361.647
						14930.9
						8014.94
						737.384
						5495.16
						425.053
						15327.7
						255.971
						758.519
						730.339
						1155.39
						234758
						448.536
						307.635
						462.626
						216.049
						227.791
						281.803
						335.815
						302.938
						380.434
						291.196
						237.184
						648.147
						617.618
						533.077
						220.746
						4753.07
						234.836
						223.094
						807.835
						246.577
						223.094
						467.323
						230.139
						509.593
						1218.8
						230.139
						244.229
						227.791
