# Supplementary material for: Respiratory viral infections awaken metastatic breast cancer cells in lungs
Source: Nature. 2025 Jul 30;645(8080):496–506. doi: 10.1038/s41586-025-09332-0 (PMC12422975; doi:10.1038/s41586-025-09332-0)
Supplement: Supplementary file 15 — Source Data Extended Data Fig. 4 [file 41586_2025_9332_MOESM15_ESM.xlsx]

## Sheet: EDF4A
Neutrophil cell counts
bal
		PBS			IAV 3dpi			IAV 6dpi			IAV 9dpi			IAV 15dpi
Neutrophil Cell counts	WT	96	258	46	12240	4607	4206	2568	3195	3197	2487	11172	4461	299	1120	651
Neutrophil Cell counts	Her2	520	615	16	10070	5491	2092	6110	10290	5064	3530	5302	7935	252	503	201

## Sheet: EDF4B
CD4 cell counts
bal
		PBS			IAV 3dpi			IAV 6dpi			IAV 9dpi			IAV 15dpi
Cell counts	WT	328	65	0	262	283	243	1081	723	966	74208	115983	91699	17993	45391	23685
Cell counts	Her2	90	80	16	552	810	116	626	976	805	68502	112874	225340	40803	33287	48925

## Sheet: EDF4C
CD8 cell counts
bal
		PBS			IAV 3dpi			IAV 6dpi			IAV 9dpi			IAV 15dpi
Cell counts	WT	174	47	7	367	232	295	7645	2502	5543	156228	272517	272243	6858	26341	12158
Cell counts	Her2	40	29	44	956	1008	98	2722	3852	5794	212094	255408	526367	19137	11653	25051

## Sheet: EDF4D
B220 Cell counts
BAL
		PBS			IAV 3dpi			IAV 6dpi			IAV 9dpi			IAV 15dpi
cell counts	WT	595	1194	82	715	440	548	3090	2051	3442	13132	20332	20732	14530	21885	16291
cell counts	Her2	422	702	47	693	1089	461	2524	8304	8025	24127	16781	56864	20186	23084	21197

## Sheet: EDF4G
% b220 iBALTs
28dpi
treatment	IAV
	Parenchyma					iBALT
	0.046	0.258	0.089			15.805	8.089	10.984

## Sheet: EDF4H
% CD4 iBALT
28dpi
Treatment	IAV
	Parenchyma						iBALT
% area CD4 positive	0.362	0.9	0.588	0.686	0.228	0.785667	2.866	5.302	2.955	5.941	8.507	16.8367

## Sheet: EDF4I
% CD8 iBALT
28dpi
Treatment	IAV
	Parenchyma					iBALT
% area CD8 positive	0.2275	0.0125	0.122			0.5125	0.144	0.092

## Sheet: EDF4J
% Her2 iBALT
28dpi
Treatment	IAV
	Parenchyma						iBALT
% area Her2 positive	0.1805	0.25	0.413333	0.04575			8.218	9.405	7.66967	7.4545

## Sheet: EDF4K
Number of iBALTs
28dpi
Treatment	IAV
	WT				Her2
Number of iBALTS	19	37	26	38	14	18	24	38

## Sheet: EDF4L
% iBALT area of Lung
28dpi
Treatment	IAV
	WT				Her2
% area of lung iBALT	3.02673	6.35467	2.51329	1.93658	3.41461	7.17936	6.27835	5.90769

[truncated: 1 more sheets: EDF4M]
