# Supplementary material for: Respiratory viral infections awaken metastatic breast cancer cells in lungs
Source: Nature. 2025 Jul 30;645(8080):496–506. doi: 10.1038/s41586-025-09332-0 (PMC12422975; doi:10.1038/s41586-025-09332-0)
Supplement: Supplementary file 16 — Source Data Extended Data Fig. 5 [file 41586_2025_9332_MOESM16_ESM.xlsx]

## Sheet: EDF5C
CD4 depletion
9 dpi	IAV
	IgG	αCD4
	Her2+ cells
	202	169
	153	178
	113	111
	123	201

## Sheet: EDF5D
CD4 depletion
9 dpi	IAV
	IgG	αCD4
	% Ki67+Her2+
	78	17
	69	56
	36	63
	37	45

## Sheet: EDF5E
Treatment	IAV
28dpi	IgG				αLy6G
Her2+ cell counts	3626	4084	3962	2036	4691	4156	2004	4253
