# Supplementary material for: Respiratory viral infections awaken metastatic breast cancer cells in lungs
Source: Nature. 2025 Jul 30;645(8080):496–506. doi: 10.1038/s41586-025-09332-0 (PMC12422975; doi:10.1038/s41586-025-09332-0)
Supplement: Supplementary file 17 — Source Data Extended Data Fig. 7 [file 41586_2025_9332_MOESM17_ESM.xlsx]

## Sheet: EDF7B
% CXCR
	WT-IAV	Her2+ IAV
	29.6	37.7
	27.6	35.7
	36.8	38.2
	22.6	39.1

## Sheet: EDF7G
1
Mitotracker cd4 +
	CD4+ cells
	WT+IAV	Her2+IAV
MFI	12514	7896
	14839	8466
	12921	10277
	15823	9725
2
Mitotracker cd8 +
	CD8+ cells
	WT+IAV	Her2+IAV
MFI	13543	12151
	16136	10884
	14759	10864
	17935	9373
