# Supplementary material for: Respiratory viral infections awaken metastatic breast cancer cells in lungs
Source: Nature. 2025 Jul 30;645(8080):496–506. doi: 10.1038/s41586-025-09332-0 (PMC12422975; doi:10.1038/s41586-025-09332-0)
Supplement: Supplementary file 18 — Source Data Extended Data Fig. 10 [file 41586_2025_9332_MOESM18_ESM.xlsx]

## Sheet: EDF10B
IFN-alpha conc.(pg/ml)	PBS			IAV 3dpi			IAV 6dpi			IAV 9dpi			IAV 15dpi
WT	0	0	0	821.338	2391.12	2261.21	985.178	863.356	669.251	78.7874	127.557	161.609	0	56.1863	0
Her2	0	42.8769	0	520.502	423.282	214.467	804.13	441.445	149.07	599.784	242.885	0	24.3602	48.5399	0
IFN-beta conc.(pg/ml)	PBS			IAV 3dpi			IAV 6dpi			IAV 9dpi			IAV 15dpi
WT	0	0	0	8.56321	10.2058	14.536	12.0702	12.5008	28.9489	0	8.83938	0	0	0	0
Her2	0	0	0	5.34013	3.75768	1.63586	10.0952	4.56503	2.93801	2.30141	0	0	0	0	0.22523
IFN-gamma conc.(pg/ml)	PBS			IAV 3dpi			IAV 6dpi			IAV 9dpi			IAV 15dpi
WT	0.167537	0	0	87.1933	66.6355	109.223	3393.74	2726.87	2886.97	1753.87	1342.52	1123.8	0.443998	0.586572	0.514281
Her2	0.35486	0	0	22.0588	47.7904	74.4134	1324.57	1387.95	3067.24	3241.61	2261.26	2527.85	1.2725	2.23907	1.49176
