# Supplementary material for: Respiratory viral infections awaken metastatic breast cancer cells in lungs
Source: Nature. 2025 Jul 30;645(8080):496–506. doi: 10.1038/s41586-025-09332-0 (PMC12422975; doi:10.1038/s41586-025-09332-0)
Supplement: Supplementary file 19 — Source Data Extended Data Fig. 11 [file 41586_2025_9332_MOESM19_ESM.xlsx]

## Sheet: EDF11A
Her2 Killing (% killing)
	WT+IAV+IgG	Her2+IAV+IgG	Her2+IAV+aCD4
% killing	14.3	3.6	35.7
	0	14.3	46.4
	14.3	3.6	35.7

## Sheet: EDF11B
MET1 cell killing
	Her2+IAV+IgG	Her2+IAV+aCD4
%killing	13.5	33.9
	22	44
	18.6	42.4

## Sheet: EDF11C
IFN-alpha
	NEU+PBS	WT+MA10, 3dpi	NEU+MA10, 3dpi	WT+MA10, 9dpi	NEU+MA10, 9dpi
Conc. (pg/ml)	204.468	2963.02	4372.58	198.929	392.028
	241.648	3109.59	6427.61	203.892	242.499
	244.513	5448.89	4310.51	239.605	223.316
		3507.83	5230	204.459	199.464
			9340.78		241.648
			4959.76		200.081
					221.274
					229.362
IFN-beta
	NEU+PBS	WT+MA10, 3dpi	NEU+MA10, 3dpi	WT+MA10, 9dpi	NEU+MA10, 9dpi
Conc. (pg/ml)	0.669395	3.82841	5.65915	0	0.672235
	0.759609	3.20413	5.96162	0	0
	0.747958	8.50176	5.02988	0.112631	0.393537
		3.32257	4.50858	0	0
			9.55328		0
			7.62414		0
					0
					0

## Sheet: EDF11D
IFN-gamma
	NEU+PBS	WT+MA10, 3dpi	NEU+MA10, 3dpi	WT+MA10, 9dpi	NEU+MA10, 9dpi
Conc. (pg/ml)	0.122769	9.46117	11.6016	3.05342	14.7291
	0.085353	14.5741	85.4895	2.63403	11.5779
	0.038136	11.232	9.38444	3.13233	5.91519
		10.2292	11.9063	1.85453	2.93532
			24.3228		8.7349
			14.5457		6.40781
					7.65666
					7.17157
IL-1 beta
	NEU+PBS	WT+MA10, 3dpi	NEU+MA10, 3dpi	WT+MA10, 9dpi	NEU+MA10, 9dpi
Conc. (pg/ml)	1.145	8.18751	7.62257	0.812846	1.52465
	0.559881	4.52579	13.8473	0.983943	1.35846
	0.673226	3.63784	6.66909	1.24166	1.59891
		4.78338	5.68775	1.49985	1.26679
			6.142		1.80835
			1.50776		1.27934
					1.44594
					1.23742
IL6
	NEU+PBS	WT+MA10, 3dpi	NEU+MA10, 3dpi	WT+MA10, 9dpi	NEU+MA10, 9dpi
Conc. (pg/ml)	16.9501	430.328	440.08	11.3014	29.3352
	1.99209	246.739	589.162	11.2753	51.5801
	1.85703	589.257	583.383	13.788	10.014
		545.235	532.328	9.07625	12.4015
			1519.98		19.5869
			142.452		17.5519
					29.04
					21.9159

## Sheet: EDF11E
1
3dpi
Treatment	IAV
	WT					IL6KO
Her2 cells per field	5.6	3.8	5.6			1.16	0.83	0.3	0.83	0
2
3dpi
Treatment	IAV
	WT					IL6KO
%ki67+Her2+/total Her2	30	21	20			14	0	0	0	10

## Sheet: EDF11F
MA10 viral titer
	FVB WT	FVB MMTVneu Tg+	FVB MMTVneu Tg+ IL-6-/-
PFU/g(log10)	3.986	3.753	4.117
	3.862	4.111	4.082
	4.215	3.835	4.726
	3.759	4.392	4.869
	4.82	4.824	3.931
	4.324	4.231
