# Supplementary material for: Respiratory viral infections awaken metastatic breast cancer cells in lungs
Source: Nature. 2025 Jul 30;645(8080):496–506. doi: 10.1038/s41586-025-09332-0 (PMC12422975; doi:10.1038/s41586-025-09332-0)
Supplement: Supplementary file 20 — Source Data Extended Data Fig. 12 [file 41586_2025_9332_MOESM20_ESM.xlsx]

## Sheet: EDF12B
	1
	Treatment		pbs			MA10			MA10
	dpi	PBS			3 dpi			9dpi
	%her2+VIM+	89	98	87	70	68	67	38	40	30	42
	2
	Treatment		PBS					MA10					MA10
	dpi	PBS					3 dpi					9 dpi
	%her2+EPCAM+	0	0	0			64	62	75			20	28	15	33

## Sheet: EDF12C
1
9dpi
Treatment	MA10
	WT				IL6KO
%her2+VIM+	35	36	41	36	82	61	80	80
IL6KO
2
3dpi
Treatment	MA10
	WT					IL6KO
%her2+EPCAM+	67	60	55			14	0	0	20	0
